# Supplementary material for: Ecological rules for the assembly of microbiome communities
Source: PLoS Biol. 2021 Feb 19;19(2):e3001116. doi: 10.1371/journal.pbio.3001116 (PMC7946185; doi:10.1371/journal.pbio.3001116)
Supplement: S4 Data — (XLSX) [file pbio.3001116.s006.xlsx]

## Sheet: individual_infant_data
	babyid	day	Staphylococcus	Escherichia-Shigella	Enterococcus	Klebsiella	Unknown_Enterobacteriaceae	Bifidobacterium	Veillonella	Dysgonomonas	Enterobacter	Streptococcus	Corynebacterium	Clostridium sensu stricto 1	Unknown_Lachnospiraceae	Unknown_Peptostreptococcaceae	Citrobacter	Propionibacterium	Finegoldia	Hafnia	Varibaculum	Haemophilus	Lactobacillus	Bacillus	Weissella	Negativicoccus	Dermabacter	Dorea	Prevotella	Anaerococcus	Actinomyces	Unknown_Bacillales	Unknown_Bacilli	Unknown_Bacteria	Acinetobacter	Unknown_Lactobacillales	Unknown_Gammaproteobacteria	Pseudomonas	Unknown_Enterococcaceae	Actinobacillus	Gemella	Rothia	Paucimonas	Mycoplasma	Incertae Sedis	Unknown_Comamonadaceae	Paracoccus	Anaerostipes	Methylobacterium
NICU_035_04	35	4	3365.59	0	0	0	0	0	1682.79	0	0	0	0	0	0	0	0	0	0	0	0	0	0	0	0	0	0	0	0	0	0	0	0	0	0	0	0	0	0	0	0	0	0	0	0	3365.59	0	0	1682.79
NICU_035_06	35	6	1666.81	0	5000.42	0	0	0	0	0	0	0	0	0	0	0	0	1666.81	0	0	0	0	0	0	0	0	0	0	0	0	0	0	0	0	0	0	0	0	0	0	0	0	3333.61	0	0	10000.8	1666.81	0	0
NICU_035_10	35	10	1740.19	0	1740.19	137475	71347.8	0	0	0	0	0	0	0	0	0	0	0	0	0	0	0	0	0	0	0	0	0	0	0	0	0	0	0	0	0	0	0	0	0	0	0	0	0	0	0	0	0	1740.19
NICU_035_15	35	15	2.29991e+06	0	1.00212e+08	0	9199.63	18399.3	0	0	0	0	5.54738e+06	0	0	0	9199.63	0	0	0	0	0	0	0	0	0	0	0	0	0	0	55197.8	36798.5	91996.3	0	18399.3	0	0	0	0	0	0	0	0	0	0	0	0	0
NICU_035_18	35	18	6.32163e+06	0	7393.72	0	0	0	0	0	0	49907.6	118299	0	0	0	0	1848.43	48059.1	0	0	0	0	0	0	0	0	0	0	0	1848.43	0	0	0	0	0	0	0	0	0	0	0	0	0	0	0	0	0	0
NICU_035_19	35	19	1.99059e+07	0	2940.74	0	0	0	0	0	0	23526	376415	0	0	0	0	0	29407.4	0	0	0	0	0	0	0	0	0	0	0	0	0	0	8822.23	0	0	0	0	0	0	0	0	0	0	0	2940.74	0	0	0
NICU_035_20	35	20	3.55674e+07	0	0	0	0	0	0	0	0	9968.43	19936.9	0	0	0	0	0	33228.1	0	0	0	0	0	0	0	0	0	0	0	0	6645.62	0	23259.7	0	0	0	0	0	0	0	0	0	0	0	0	0	0	0
NICU_035_22	35	22	1.30204e+07	5942.65	2971.33	0	0	0	0	0	0	5.59204e+06	23770.6	0	0	0	0	0	2971.33	0	0	0	0	0	0	0	0	0	0	0	0	2971.33	0	2971.33	0	0	0	0	0	0	0	0	0	0	0	0	0	0	0
NICU_035_23	35	23	1.04838e+06	0	1.74403e+06	0	0	0	0	0	0	1.0616e+07	105328	0	0	0	0	2449.48	7348.44	0	0	0	0	0	0	0	0	0	0	0	0	0	0	0	0	19595.8	0	0	0	0	0	0	0	0	0	0	0	0	0
NICU_035_24	35	24	2.94695e+06	0	4.01218e+08	0	0	1.26287e+08	0	0	0	1.37525e+06	471513	0	0	0	0	0	0	0	0	0	0	0	0	0	0	0	0	0	0	0	157171	0	0	235756	0	0	0	0	0	0	0	0	0	0	0	0	0
NICU_035_26	35	26	5.69558e+06	0	5.84354e+08	0	0	1.50573e+07	0	0	0	0	32733.2	0	0	0	0	0	0	0	0	0	0	0	0	0	0	0	0	0	0	98199.7	229133	0	0	130933	0	0	0	0	0	0	0	0	0	0	0	0	0
NICU_035_27	35	27	5.28696e+06	486957	3.83896e+08	0	0	5.57913e+07	0	0	0	0	313043	34782.6	0	0	0	0	0	0	0	0	0	0	0	0	0	0	0	0	0	139130	208696	0	0	208696	0	0	0	0	0	0	0	0	0	0	0	0	0
NICU_035_29	35	29	1.58868e+07	6084.58	4.02738e+07	0	0	0	0	0	0	0	0	0	0	0	0	0	0	0	0	0	0	0	0	0	0	0	0	0	0	79099.5	121692	6084.58	0	6084.58	0	0	0	0	0	0	0	0	0	0	0	0	0
NICU_035_30	35	30	7.6161e+06	0	2.2031e+08	0	0	8.04954e+06	0	0	0	0	30959.8	0	0	0	0	0	0	0	0	0	0	0	0	0	0	0	0	0	0	170279	417957	0	0	46439.6	0	0	0	0	0	0	0	0	0	0	0	0	0
NICU_035_33	35	33	7.93169e+06	0	2.87059e+08	0	0	4.75142e+07	1.78368e+06	0	0	1.33966e+07	37950.7	0	0	0	75901.3	2.34915e+07	2.35294e+06	0	0	37950.7	0	0	0	0	0	0	0	0	0	75901.3	75901.3	0	0	531309	0	0	0	0	0	0	0	0	0	0	0	0	0
NICU_035_35	35	35	4.87678e+06	0	4.54994e+07	0	0	2.98573e+07	3.95071e+07	0	0	2.18936e+07	129702	0	0	0	0	1.07912e+07	1.03761e+06	0	0	1.55901e+07	0	0	0	0	0	0	0	0	0	25940.3	51880.7	0	0	311284	0	0	0	1.45266e+06	0	0	25940.3	0	0	0	0	0	0
NICU_035_36	35	36	3.22105e+07	315789	1.37053e+08	0	105263	4.14e+08	2.21053e+07	0	0	2.31895e+08	315789	0	0	0	105263	2.37895e+07	3.45263e+07	0	0	4.23158e+07	0	0	0	0	0	0	0	736842	0	0	0	0	0	2.42105e+06	0	0	0	5.57895e+06	0	0	0	0	0	0	0	0	0
NICU_035_38	35	38	2.02286e+07	0	2.29943e+08	0	0	4.81714e+08	1.41714e+07	0	0	8.46857e+07	228571	0	0	0	0	5.57714e+07	8.77714e+07	0	0	3.58857e+07	0	0	0	0	0	0	0	6.97143e+06	0	0	114286	0	0	1600000	0	0	0	3.88571e+06	0	0	0	0	0	0	0	0	0
NICU_035_39	35	39	4.86111e+06	138889	2.27431e+08	0	0	2.80347e+08	1.22222e+07	0	0	2.70139e+07	0	138889	0	0	0	5.71528e+07	5.75694e+07	0	0	0	0	0	0	0	69444.4	0	0	1.09722e+07	0	0	138889	0	0	833333	0	0	0	0	0	0	0	0	0	0	0	0	0
NICU_035_41	35	41	8.28452e+06	0	1.98075e+08	0	0	3.0569e+08	7.53138e+06	0	0	7.841e+07	83682	6.27615e+06	0	0	0	1.39498e+08	4.0251e+07	0	0	0	0	0	0	0	83682	0	0	1.23013e+07	0	0	0	0	0	2.00837e+06	0	0	0	0	0	0	0	0	0	0	0	0	0
NICU_035_42	35	42	8.20809e+06	0	2.30289e+08	0	0	3.56416e+08	2.21965e+07	0	0	6.46243e+07	115607	1.12139e+07	0	0	0	1.80116e+08	2.27746e+07	0	0	0	0	0	0	0	115607	0	0	2.65896e+06	0	115607	0	0	0	1.7341e+06	0	0	0	0	0	0	0	0	0	0	0	0	0
NICU_073_07	73	7	2.12896e+07	2.09923e+06	1.18932e+06	50152.2	257926	1.90579e+06	0	53734.6	10746.9	261508	254344	279420	0	0	0	250761	0	0	0	25076.1	0	0	0	0	0	0	0	0	0	0	0	0	0	0	0	0	0	0	0	0	3582.3	0	0	0	0	0	0
NICU_073_17	73	17	1.14347e+09	7.33591e+06	386100	0	0	3.39768e+06	0	0	0	5.14286e+07	2.68726e+07	231660	0	0	0	540541	0	0	0	0	0	0	0	0	0	0	0	0	0	0	5.71429e+06	463320	0	0	0	0	0	0	0	0	0	0	0	0	0	0	0
NICU_073_18	73	18	7.01221e+08	1.10465e+06	0	0	0	1.80233e+06	0	0	0	1.19767e+07	1.57558e+07	0	0	0	0	0	0	0	0	0	0	0	0	0	0	0	0	0	0	0	872093	290698	0	0	0	0	0	0	0	0	0	0	0	0	0	0	0
NICU_073_19	73	19	8.46027e+08	342466	205479	0	68493.2	1.36986e+06	0	0	0	4.52055e+07	1.21233e+07	68493.2	0	0	0	0	0	0	0	0	0	0	0	0	0	0	0	0	0	0	3.83562e+06	205479	0	0	0	0	0	0	0	0	0	0	0	0	0	0	0
NICU_073_20	73	20	4.56927e+08	312500	52083.3	52083.3	52083.3	625000	104167	0	0	66093750	2031250	104167	0	0	0	0	0	0	0	0	0	0	0	0	0	0	0	0	0	0	1562500	208333	0	0	0	0	0	0	0	0	0	0	0	0	0	0	0
NICU_073_21	73	21	2.5395e+08	0	33613.4	0	0	0	4e+06	0	0	9.92269e+07	1.14286e+06	0	0	0	0	3.36134e+06	0	0	0	0	0	0	0	0	0	0	0	0	0	0	0	100840	0	0	0	0	0	0	0	0	0	0	0	0	0	0	0
NICU_073_22	73	22	4.2979e+08	419580	209790	69930.1	0	1.3986e+06	1.03497e+07	0	0	1.33776e+08	349650	209790	0	0	0	1.12308e+08	0	0	0	0	0	0	0	0	0	0	0	0	0	0	0	69930.1	0	0	0	0	0	0	0	0	0	0	0	0	0	0	0
NICU_073_24	73	24	2.82402e+07	1.09661e+06	605744	0	0	1.91123e+06	3.03499e+07	0	0	2.52742e+06	0	208877	0	0	0	7.38381e+06	0	0	0	0	0	0	0	0	0	0	0	0	0	0	0	0	0	0	0	0	0	0	0	0	0	0	0	0	0	0	0
NICU_073_25	73	25	1.30323e+06	2.05806e+06	83871	0	6451.61	3.61935e+06	4.04129e+07	0	6451.61	174194	12903.2	90322.6	0	0	0	445161	0	0	0	0	0	0	0	0	0	0	0	0	0	0	0	0	0	0	0	0	0	0	12903.2	0	0	0	0	0	0	0	0
NICU_073_26	73	26	2.90076e+06	1.74482e+06	261723	0	0	2.15921e+06	2.4615e+08	0	0	196292	0	130862	0	0	0	65430.8	0	0	0	0	0	0	0	0	0	0	0	0	0	0	0	0	0	0	0	0	0	0	0	0	0	0	0	0	0	0	0
NICU_073_27	73	27	1.7613e+06	1.3596e+06	30900	0	15450	2.86597e+06	4.88374e+07	0	0	123600	0	100425	0	0	0	23175	0	0	0	0	0	0	0	0	0	0	0	0	0	0	0	0	0	0	0	0	0	0	0	0	0	0	0	0	0	0	0
NICU_073_29	73	29	8.82019e+06	0	0	0	0	0	1.47886e+06	0	0	171609	12618.3	0	0	0	0	0	2523.66	0	0	0	0	0	0	0	0	0	0	0	0	0	10094.6	2523.66	0	0	0	0	0	0	0	0	0	0	0	2523.66	0	0	0
NICU_073_30	73	30	1.60304e+06	3.81335e+06	357223	4465.28	0	6.2246e+06	13395.8	0	0	379549	4465.28	272382	0	0	0	49118.1	4465.28	0	0	0	0	0	0	0	0	0	0	0	0	0	0	0	0	0	0	0	0	0	0	0	0	0	0	4465.28	0	0	0
NICU_073_31	73	31	1.00567e+06	8.04042e+06	512694	0	0	7.10377e+06	1.09933e+07	0	0	9859.5	4929.75	537343	0	0	0	517624	0	0	0	0	0	0	0	0	0	0	0	0	0	0	0	4929.75	0	0	0	0	0	0	0	0	0	0	0	0	0	0	0
NICU_073_33	73	33	36900.4	57400.6	28700.3	0	0	110701	3.41533e+07	0	0	32800.3	0	4100.04	0	0	0	8200.08	0	0	0	0	0	0	0	0	0	0	0	0	0	0	0	0	0	0	0	0	0	0	0	0	0	0	0	0	0	0	0
NICU_073_34	73	34	58684.1	2257.08	2257.08	0	2257.08	0	6.24534e+06	0	0	458188	4514.16	0	0	0	0	4514.16	0	0	0	0	0	0	0	0	0	0	0	0	0	0	0	0	0	0	0	0	0	0	0	0	4514.16	0	0	0	0	0	0
NICU_073_35	73	35	213306	355510	30472.3	0	3.31844e+07	2.07212e+06	5.12951e+06	0	3.67496e+07	274251	40629.8	60944.6	0	0	0	0	0	0	0	0	0	0	0	0	0	0	0	0	0	0	0	10157.4	0	0	0	0	0	0	0	0	0	0	0	0	0	0	0
NICU_073_36	73	36	35482	0	0	11827.3	7.25724e+07	0	3.19338e+06	0	5.04435e+07	201064	11827.3	0	0	0	0	0	0	0	0	0	0	0	0	0	0	0	0	0	0	0	0	0	0	0	0	0	0	0	0	0	0	0	0	0	0	0	0
NICU_073_37	73	37	1.41161e+06	131926	197889	0	7.84697e+07	1.99208e+06	0	0	5.66623e+07	0	13192.6	197889	0	0	0	0	0	0	0	0	0	0	0	0	0	0	0	0	0	0	0	65963.1	0	0	0	0	0	0	0	0	0	0	0	0	0	0	0
NICU_073_38	73	38	491228	0	385965	0	2.53754e+08	912281	0	0	1.62386e+08	0	70175.4	70175.4	0	0	0	0	0	0	0	0	0	0	0	0	0	0	0	0	0	0	0	70175.4	0	0	0	0	0	0	0	0	0	0	0	0	0	0	0
NICU_073_41	73	41	6.84146e+07	0	60975.6	0	3.73659e+08	0	60975.6	0	2.70671e+08	0	0	0	0	0	0	0	0	0	0	0	0	0	0	0	0	0	0	0	0	0	0	0	0	0	0	0	0	0	0	0	0	0	0	0	0	0	0
NICU_091_07	91	7	1.49166e+08	0	0	48367.6	9.81862e+07	0	0	0	1.37848e+07	0	24183.8	0	0	0	0	0	0	0	0	0	0	0	0	0	0	0	0	0	0	0	0	24183.8	0	0	0	0	0	0	0	0	0	0	0	0	0	0	0
NICU_091_12	91	12	3.49836e+08	0	4.23607e+08	0	2.60951e+09	0	0	4.2623e+07	3.50492e+08	0	0	0	0	0	0	0	0	0	0	0	0	0	0	0	0	0	0	0	0	3.27869e+06	655738	0	0	0	0	0	0	0	0	0	0	0	0	0	0	0	0
NICU_091_13	91	13	4.6093e+08	0	6.88372e+07	0	2.7814e+09	0	0	1.69907e+09	4.08837e+08	0	465116	0	0	0	0	465116	0	0	0	0	0	0	0	0	0	0	0	0	0	930233	0	0	0	0	0	0	0	0	0	0	0	0	0	0	0	0	0
NICU_091_14	91	14	97000000	0	23000000	500000	3432000000	0	0	2316500000	444000000	0	0	0	0	0	0	0	0	0	0	0	0	0	0	0	0	0	0	0	0	0	0	0	0	0	0	0	0	0	0	0	0	0	0	0	0	0	0
NICU_091_16	91	16	1.13023e+08	465116	2.17209e+08	1.53488e+07	4.27767e+09	0	0	1.10837e+09	6.05116e+08	465116	0	0	0	0	0	0	0	0	0	0	0	0	0	0	0	0	0	0	0	1.86047e+06	0	0	0	0	0	0	0	0	0	0	0	0	0	0	0	0	0
NICU_091_18	91	18	1.25909e+08	0	1.77273e+07	1.53091e+09	1.65182e+09	0	454545	2.58636e+09	1.66364e+08	909091	0	0	0	0	0	454545	0	0	0	3.18182e+06	0	0	0	0	0	0	0	0	0	0	0	0	0	0	0	0	0	454545	0	0	0	0	0	0	0	0	0
NICU_091_19	91	19	6e+07	0	8.13559e+06	1.36169e+09	6.33729e+08	0	0	8.05085e+07	3.45763e+07	338983	508475	0	0	0	0	0	0	0	0	1.35593e+06	0	0	0	0	0	0	0	0	0	677966	0	0	169492	0	0	0	0	677966	0	0	0	0	0	0	0	0	0
NICU_091_20	91	20	1.3913e+07	0	2.17391e+07	1.54145e+09	8.88406e+08	0	0	1.45188e+09	5.18841e+07	0	0	0	0	0	0	1.15942e+06	289855	0	0	2.89855e+06	0	0	0	0	0	0	0	0	0	0	0	0	289855	0	0	0	0	1.44928e+06	0	0	0	0	0	0	0	0	0
NICU_091_24	91	24	1.21739e+07	0	1.86957e+07	2.61783e+09	1.20217e+09	0	0	1.62261e+09	5.95652e+07	869565	2.6087e+06	434783	0	0	0	0	0	0	0	869565	0	0	0	0	0	0	0	0	0	0	0	0	5.65217e+06	0	0	0	0	0	0	0	0	0	0	0	0	0	0
NICU_091_28	91	28	3600000	0	23200000	1105200000	1226800000	0	0	3032000000	111600000	0	0	0	0	0	0	1200000	400000	0	0	0	0	0	0	0	0	0	0	0	0	0	0	400000	4400000	0	0	0	0	0	0	0	0	0	0	0	0	0	0
NICU_091_29	91	29	7.88235e+07	0	4.76471e+07	3.06118e+09	1.33824e+09	0	0	3.07118e+09	5.47059e+07	0	0	0	0	0	0	0	0	0	0	2.94118e+06	0	0	0	0	0	0	0	0	0	0	0	0	4.70588e+06	0	0	0	0	1.17647e+06	0	0	0	0	0	0	0	0	0
NICU_091_30	91	30	3.2233e+07	0	4.46602e+06	1.56718e+09	5.40971e+08	0	0	4.39417e+08	1.30097e+07	0	388350	0	0	0	0	388350	0	0	0	2.3301e+06	0	0	0	0	0	0	0	0	0	0	0	194175	0	0	0	0	0	776699	0	0	0	0	0	0	0	0	0
NICU_091_32	91	32	5.41667e+07	0	3.90476e+07	1.0594e+09	3.65952e+08	0	0	5.47619e+06	5.83333e+06	119048	238095	1.40476e+07	0	0	0	0	0	0	0	1.38095e+07	0	0	0	0	0	0	0	0	0	238095	238095	119048	476190	0	0	0	0	3.09524e+06	0	0	0	0	0	0	0	0	0
NICU_091_33	91	33	9.60976e+07	0	4.4878e+07	1.48472e+09	5.40976e+08	0	162602	162602	1.34959e+07	162602	813008	162602	162602	0	0	162602	325203	0	0	5.85366e+06	0	0	0	0	0	0	0	0	0	650407	0	162602	0	0	0	0	0	1.13821e+06	0	0	0	0	0	0	0	0	0
NICU_091_34	91	34	4.7069e+07	0	1.36724e+08	1.45569e+09	4.71207e+08	0	0	172414	5.34483e+06	517241	0	0	0	0	0	172414	344828	0	0	4.65517e+06	0	0	0	0	0	0	0	0	0	344828	172414	172414	0	0	0	0	0	1.89655e+06	0	0	0	0	0	0	0	0	0
NICU_091_35	91	35	3.2129e+08	0	2.14032e+08	5.71935e+08	2.60806e+08	0	0	0	5.48387e+07	0	0	0	0	0	0	0	0	0	0	645161	0	0	0	0	0	0	0	0	0	2.25806e+06	322581	0	0	0	0	0	0	322581	0	0	0	0	0	0	0	0	0
NICU_091_36	91	36	5.15924e+07	0	445860	4.69427e+08	1.56242e+08	0	0	0	2.03822e+06	63694.3	636943	0	63694.3	0	0	0	63694.3	0	0	318471	0	0	0	0	0	0	0	0	0	0	0	0	318471	0	0	0	0	0	0	0	0	0	0	0	0	0	0
NICU_091_37	91	37	1.19291e+08	0	0	5.65276e+08	1.81102e+08	0	0	0	708661	236220	0	0	0	0	0	0	0	0	0	1.73228e+06	0	0	0	0	0	0	0	0	0	0	0	78740.2	3.38583e+06	0	0	0	0	236220	0	0	0	0	0	0	0	0	0
NICU_091_38	91	38	1.82174e+08	0	7.17391e+06	1.80283e+09	6.88043e+08	0	0	434783	1.69565e+07	0	0	0	0	0	0	0	0	0	0	1.30435e+06	0	0	0	0	0	0	0	0	0	0	0	0	1.73913e+06	0	0	0	0	652174	0	0	0	0	0	0	0	0	0
NICU_091_39	91	39	3.53125e+07	0	729167	1.04198e+09	3.61354e+08	0	104167	312500	8.02083e+06	0	0	208333	0	0	0	104167	520833	0	0	1.97917e+06	0	0	0	0	0	0	0	0	0	0	0	0	6.14583e+06	0	0	0	0	416667	0	0	0	0	0	0	0	0	0
NICU_091_40	91	40	1.5415e+07	0	553360	8.00158e+08	2.60949e+08	0	0	237154	3.083e+06	0	0	0	0	0	0	0	158103	0	0	869565	0	79051.4	0	0	0	0	0	0	0	0	0	79051.4	1.34387e+06	0	0	0	0	158103	0	0	0	0	0	0	0	0	0
NICU_091_41	91	41	5.9726e+07	0	273973	2.19836e+09	6.88493e+08	0	0	273973	7.94521e+06	0	0	0	0	0	0	0	547945	0	0	273973	0	0	0	0	0	0	0	0	0	0	0	0	2.19178e+06	0	0	0	0	273973	0	0	0	0	0	0	0	0	0
NICU_091_42	91	42	5.37662e+07	0	2.33766e+06	2.49351e+09	8.4e+08	0	0	0	1.16883e+07	0	0	0	0	0	0	2.07792e+06	259740	0	0	8.57143e+06	0	0	0	0	0	0	0	0	0	0	0	0	259740	0	0	0	0	3.63636e+06	0	0	0	0	0	0	0	0	0
NICU_127_11	127	11	2.30031e+07	3095.98	0	6191.95	3095.98	0	0	0	0	0	114551	0	0	0	0	0	0	0	0	0	0	0	0	0	0	0	0	0	0	3095.98	0	3095.98	0	0	0	0	0	0	0	0	3095.98	18575.9	0	3095.98	0	0	0
NICU_127_12	127	12	3.28866e+07	0	0	3621.88	7243.75	0	0	0	0	0	702644	0	0	0	0	0	0	0	0	0	0	0	0	0	0	0	0	0	0	3621.88	0	7243.75	0	0	0	0	0	0	0	0	0	76059.4	0	0	3621.88	0	0
NICU_127_13	127	13	3.2308e+07	0	0	0	0	0	0	0	0	0	1.66324e+06	0	0	0	0	0	0	0	0	0	0	0	0	0	0	0	0	0	0	0	0	6858.71	0	0	0	0	0	0	0	0	0	65157.8	0	0	0	0	0
NICU_127_15	127	15	6.39274e+07	0	814516	0	1.47581e+06	0	0	0	0	24193.5	1.68548e+07	0	0	0	2.12097e+06	0	0	169355	0	0	0	0	0	0	0	0	0	0	0	0	0	16129	0	0	0	0	0	0	0	0	0	16129	0	0	0	0	0
NICU_127_17	127	17	1.04066e+08	0	0	0	9775.17	0	0	0	0	136852	1.38221e+07	0	0	0	0	0	0	0	0	0	0	0	0	0	0	0	0	0	0	0	0	39100.7	0	0	0	0	0	0	0	0	0	0	0	0	0	0	0
NICU_127_18	127	18	8.27533e+07	0	0	0	0	0	0	0	0	57361.4	2.83078e+07	0	0	0	0	0	0	0	0	0	0	0	0	0	0	0	0	0	0	9560.23	0	28680.7	0	0	0	0	0	0	0	0	0	0	0	0	0	0	0
NICU_127_19	127	19	1.69057e+08	0	23584.9	0	0	0	0	0	0	117925	6.93868e+07	0	0	0	0	0	0	0	0	0	0	0	0	0	0	0	0	0	0	0	0	47169.8	0	0	0	0	0	0	0	0	0	0	0	0	0	0	0
NICU_127_20	127	20	2.05434e+08	0	0	20661.2	0	0	0	0	0	123967	6.46281e+07	0	0	0	0	0	0	0	0	0	0	0	0	0	0	0	0	0	0	0	0	61983.5	0	0	0	0	0	0	0	0	0	0	0	0	0	0	0
NICU_127_21	127	21	1.16246e+08	0	0	0	0	0	0	0	0	93567.3	3.51696e+07	0	0	0	0	0	0	0	0	0	0	0	0	0	0	0	0	0	0	0	0	0	0	0	0	0	0	0	0	0	0	0	0	0	0	0	0
NICU_127_22	127	22	1.5268e+08	0	0	0	0	0	0	0	0	87565.7	3.95622e+07	0	0	0	0	0	0	0	0	0	0	0	0	0	0	0	0	0	0	0	0	52539.4	0	0	0	0	0	0	0	0	0	0	0	0	0	0	0
NICU_127_23	127	23	1.84664e+08	0	2.14978e+08	0	0	0	0	0	0	134529	5.81166e+07	0	0	0	0	0	0	0	0	0	0	0	0	0	0	0	0	0	0	313901	627803	0	0	89686.1	0	0	0	0	0	0	0	0	0	0	0	0	0
NICU_127_24	127	24	2.54101e+07	31545.7	1.42918e+08	15772.9	0	0	0	0	0	78864.4	6.11987e+06	0	0	0	0	0	0	0	0	0	0	0	0	0	0	0	0	0	0	94637.2	205047	0	0	15772.9	0	0	0	0	0	0	0	0	0	0	0	0	0
NICU_127_25	127	25	2.37624e+07	99009.9	4.54208e+08	0	6.70297e+07	0	0	0	0	49505	3.16832e+06	0	0	0	1.1604e+08	0	49505	0	0	0	0	0	0	0	0	0	0	0	0	247525	346535	0	0	0	0	0	0	0	0	0	0	0	0	0	0	0	0
NICU_127_27	127	27	1.10377e+08	0	7.78491e+08	0	4.12264e+08	0	0	0	0	0	754717	0	0	0	7.1283e+08	188679	0	7.20755e+07	0	0	0	0	0	0	0	0	0	0	0	1.32075e+06	2.26415e+06	377358	0	0	0	0	0	0	0	0	0	0	0	0	0	0	0
NICU_127_29	127	29	6.43478e+07	0	5.02174e+08	144928	2.07681e+08	0	0	0	0	289855	0	1.30435e+07	0	0	3.44058e+08	4.92754e+06	1.01449e+06	6.37681e+07	0	0	0	0	0	0	0	0	0	0	0	1.01449e+06	434783	0	0	869565	0	0	0	0	0	0	0	0	0	0	0	0	0
NICU_127_32	127	32	12500000	0	2.86833e+08	0	3.01333e+08	166667	0	0	0	0	0	7.43333e+07	0	0	4.95167e+08	6.38333e+07	8.23333e+07	84000000	0	0	0	0	0	0	0	0	0	0	0	0	0	0	0	4500000	0	0	0	0	0	0	0	0	0	0	0	0	0
NICU_127_33	127	33	1.4186e+07	1.62791e+06	6.26047e+08	232558	3.17674e+08	0	0	0	0	0	0	7.51163e+07	0	0	5.18837e+08	1.20233e+08	3.32093e+08	3.45581e+08	0	0	0	0	0	0	0	0	0	0	0	0	0	0	0	1.39535e+06	0	0	0	0	0	0	0	0	0	0	0	0	0
NICU_127_35	127	35	4.28571e+06	2.57143e+06	6.32e+08	0	2.82857e+08	0	0	0	0	285714	0	3.22857e+07	0	0	552000000	1.00571e+08	3.98857e+08	5.11143e+08	0	0	0	0	0	0	0	0	0	0	0	0	0	571429	0	2.28571e+06	0	0	0	0	0	0	0	0	0	0	0	0	0
NICU_127_37	127	37	1.04938e+06	0	3.62469e+08	0	3.01852e+07	0	0	0	0	185185	0	7.28395e+06	0	0	5.75309e+07	9.08642e+07	1.80247e+07	4.25926e+07	0	0	0	0	0	0	0	0	0	0	0	0	0	370370	0	925926	0	0	0	0	0	0	0	0	0	0	0	0	0
NICU_127_38	127	38	1.64456e+06	26525.2	2.16711e+08	26525.2	2.17507e+06	0	0	0	0	26525.2	0	1.80371e+06	0	0	4.69496e+06	3.14324e+07	901857	2.14589e+07	0	0	0	0	0	0	0	0	0	0	0	0	26525.2	132626	0	291777	0	0	53050.4	0	0	0	0	0	0	0	0	0	0
NICU_127_39	127	39	1.64354e+07	0	6.18474e+07	0	208153	0	0	0	0	43365.1	0	442324	0	0	364267	4.77884e+06	86730.3	2.89679e+06	0	0	0	0	0	0	0	0	0	0	0	69384.2	69384.2	0	0	78057.2	0	0	0	0	0	0	0	0	0	17346.1	0	0	0
NICU_127_40	127	40	1.04928e+07	0	1.14026e+08	0	24038.5	0	0	0	0	36057.7	0	24038.5	0	0	96153.8	84134.6	36057.7	144231	0	0	0	0	0	0	0	0	0	0	0	36057.7	84134.6	0	0	0	0	0	60096.2	0	0	0	0	0	0	0	0	0	0
NICU_127_41	127	41	1.3961e+06	32467.5	4.48636e+08	0	32467.5	0	0	0	0	32467.5	0	0	0	0	0	0	32467.5	0	0	0	0	0	0	0	0	0	0	0	0	32467.5	64935.1	0	0	129870	0	0	0	0	0	0	0	0	0	0	0	0	0
NICU_127_42	127	42	816832	0	2.61658e+08	0	0	0	0	0	0	0	0	0	0	0	0	0	0	0	0	0	0	0	0	0	0	0	0	0	0	24752.5	24752.5	0	0	74257.4	0	0	0	0	0	0	0	0	0	0	0	0	0
NICU_128_05	128	5	1.1786e+08	0	0	0	0	0	0	0	0	0	0	0	0	0	0	0	0	0	0	0	0	0	0	0	0	0	0	0	0	0	0	81595.6	0	0	0	0	0	0	0	0	0	0	0	0	0	0	0
NICU_128_07	128	7	1.49677e+08	0	0	0	0	0	0	0	0	0	5.02463e+06	0	0	0	0	0	0	0	0	0	0	0	0	0	0	0	0	0	0	21893.8	0	251779	0	0	0	0	0	0	0	0	0	0	0	0	0	0	0
NICU_128_08	128	8	1.60162e+08	0	0	0	0	0	0	0	0	0	6.76196e+06	0	0	0	0	12430.1	0	0	0	0	0	0	0	0	0	0	0	0	0	0	0	149161	0	0	0	0	0	0	0	0	0	0	0	0	0	0	0
NICU_128_09	128	9	2.38223e+08	0	0	0	0	0	0	0	0	0	9.8308e+06	0	0	0	0	16920.5	0	0	0	0	0	0	0	0	0	0	0	0	0	50761.4	0	203046	0	0	0	0	0	0	0	0	0	0	0	0	0	0	0
NICU_128_10	128	10	2.06676e+08	0	0	14174.3	0	0	14174.3	0	0	14174.3	1.54784e+07	0	0	0	0	0	0	0	0	0	0	0	0	0	0	0	0	0	0	28348.7	0	269313	0	0	0	0	0	0	0	0	0	0	0	0	0	0	0
NICU_128_11	128	11	7.39156e+07	0	0	0	0	0	0	0	0	0	1.3945e+06	0	0	0	0	0	0	0	0	0	0	0	0	0	0	0	0	0	0	0	0	66055	0	0	0	0	0	0	0	0	0	0	0	0	0	0	0
NICU_128_12	128	12	9.39418e+07	0	0	0	0	0	0	0	0	1.15406e+08	40120.4	0	0	0	0	0	0	0	0	0	0	0	0	0	0	0	0	0	0	0	0	60180.5	0	0	0	0	0	0	0	0	0	0	0	0	0	0	0
NICU_128_13	128	13	1.73817e+08	0	0	0	0	1.04514e+07	0	0	0	9.93981e+07	54719.6	0	0	0	0	27359.8	0	0	0	0	0	0	0	0	0	0	0	0	0	0	109439	27359.8	0	0	0	0	0	0	0	0	0	0	0	0	0	0	0
NICU_128_14	128	14	3.37848e+08	0	0	0	0	2.92287e+08	0	0	0	2.03049e+08	269058	0	0	0	0	269058	269058	0	0	3.49776e+06	0	0	0	0	0	0	0	0	0	0	358744	0	0	0	0	0	0	448430	0	0	0	0	0	0	0	0	0
NICU_128_15	128	15	2.65969e+08	0	0	0	104712	2.33717e+08	0	0	0	4.23979e+08	314136	0	0	0	0	523560	314136	0	0	1.79058e+07	0	0	0	0	0	0	0	0	0	0	104712	0	0	0	0	0	0	942408	0	0	0	0	0	0	0	0	0
NICU_128_16	128	16	1.40889e+08	0	296296	0	0	3.00148e+08	0	0	0	9.48889e+08	148148	0	0	0	0	3.40741e+06	148148	0	0	9.68889e+07	0	0	0	0	0	0	0	0	0	0	0	0	0	0	0	0	0	2.51852e+06	0	0	0	0	0	0	0	0	0
NICU_128_17	128	17	5.02703e+07	8.75676e+08	8.79279e+07	180180	900901	6.41441e+07	0	0	0	5.61081e+08	0	0	0	0	0	2.5045e+07	180180	0	0	900901	0	0	0	0	0	0	0	0	0	0	0	0	0	1.44144e+06	540541	0	180180	0	0	0	0	0	0	0	0	0	0
NICU_128_18	128	18	5.73077e+07	2.62846e+09	5.31538e+08	769231	3.46154e+06	80000000	0	0	0	8.32692e+08	0	0	0	0	0	1.29615e+08	5.38462e+06	0	0	0	0	0	0	0	0	0	0	0	0	0	0	1.15385e+06	0	6.53846e+06	1.15385e+06	0	769231	0	0	0	0	0	0	0	0	0	0
NICU_128_19	128	19	51000000	1285500000	212250000	0	2250000	175750000	0	0	0	292000000	0	0	0	0	0	226250000	250000	0	0	0	0	0	0	0	0	0	0	0	0	0	0	1000000	0	1500000	0	0	250000	0	0	0	0	0	0	0	0	0	0
NICU_128_20	128	20	2.74157e+07	1.15416e+09	2.43371e+08	0	449438	1.75506e+08	0	0	0	1.84944e+08	0	0	0	0	0	1.12135e+08	224719	0	0	0	0	0	0	0	0	0	0	0	0	0	0	0	0	1.1236e+06	0	0	0	0	0	0	0	0	0	0	0	0	0
NICU_128_21	128	21	3.75342e+07	6.5137e+08	1.77671e+08	0	958904	1.96164e+08	0	0	0	1.94658e+08	0	0	0	0	136986	2.34247e+07	410959	0	0	0	0	0	0	0	0	0	0	0	0	0	0	0	0	2.87671e+06	0	0	0	0	0	136986	0	0	0	0	0	0	0
NICU_128_22	128	22	5.07692e+07	1.54026e+09	5.10256e+08	0	769231	1.75897e+08	0	0	0	1.32308e+08	0	0	0	0	256410	1.33333e+08	512821	0	0	0	0	0	0	0	0	0	0	0	0	0	0	1.02564e+06	0	769231	256410	0	1.53846e+06	0	0	512821	0	0	0	0	0	0	0
NICU_128_23	128	23	1.94118e+07	1.34294e+09	6.12059e+08	0	1.47059e+06	680000000	0	0	0	2.65882e+08	0	0	0	0	294118	5.32353e+07	294118	0	0	0	0	0	0	0	0	0	0	0	0	0	0	294118	0	2.35294e+06	0	0	0	0	0	1.47059e+06	0	0	0	0	0	0	0
NICU_128_24	128	24	2.69565e+06	7.56783e+08	3.55217e+08	0	260870	1.46957e+07	0	0	0	782609	0	0	0	0	0	260870	0	0	0	0	0	0	0	0	0	0	0	0	0	0	0	0	0	0	0	0	173913	0	0	173913	0	0	0	0	0	0	0
NICU_128_25	128	25	3500000	1.45317e+09	8.62667e+08	0	0	1500000	0	0	0	3.33333e+06	0	0	0	0	0	3.33333e+06	0	0	0	0	0	0	0	0	0	0	0	0	0	0	0	0	0	166667	166667	0	166667	0	0	0	0	0	0	0	0	0	0
NICU_128_26	128	26	3.03191e+07	8.49574e+08	4.26702e+08	0	319149	0	0	0	0	4.38298e+07	0	0	0	0	0	0	0	0	0	0	0	0	0	0	0	0	0	0	0	0	0	0	0	744681	0	0	744681	0	0	0	0	0	0	0	0	0	0
NICU_128_27	128	27	2.0226e+07	6.4452e+08	5.4904e+08	0	0	0	0	0	0	338983	0	0	0	0	0	0	0	0	0	0	0	0	0	0	0	0	0	0	0	0	0	0	0	0	0	0	338983	0	0	0	0	0	0	0	0	0	0
NICU_128_28	128	28	2.41322e+07	5.09587e+08	2.78595e+08	0	0	0	0	0	0	413223	0	0	0	0	0	0	0	0	0	0	0	0	0	0	0	0	0	0	0	0	0	0	0	0	0	0	247934	0	0	0	0	0	0	0	0	0	0
NICU_128_29	128	29	3.86607e+07	3.93839e+08	4.07411e+08	0	0	0	0	0	0	446429	267857	0	0	0	0	0	0	0	0	0	0	0	0	0	0	0	0	0	0	0	89285.7	0	0	89285.7	0	0	357143	0	0	178571	0	0	0	0	0	0	0
NICU_128_30	128	30	4.59516e+07	3.28097e+08	4.22561e+08	0	69204.2	0	0	0	0	415225	69204.2	0	0	0	0	0	0	0	0	0	0	0	0	0	0	0	0	0	0	0	138408	0	0	0	0	0	553633	0	0	138408	0	0	0	0	0	0	0
NICU_128_31	128	31	1.31193e+08	1.54165e+09	6.73211e+08	2.20183e+06	4.40367e+06	0	0	0	183486	550459	0	0	0	0	0	0	0	0	0	0	0	0	0	0	0	0	0	0	0	0	183486	0	0	0	0	0	1.46789e+06	0	0	550459	0	0	0	0	0	0	0
NICU_128_32	128	32	3.67391e+07	7.91087e+08	8.87391e+08	1.40217e+08	1.37826e+08	0	0	0	1.76087e+07	217391	0	2.84783e+07	0	0	0	0	0	0	0	0	0	0	0	0	0	0	0	0	0	0	652174	0	0	0	0	0	652174	0	0	0	0	0	0	0	0	0	0
NICU_128_33	128	33	5.62712e+07	9.41695e+08	1.24339e+09	3.62034e+08	3.15254e+08	0	0	0	3.69492e+07	338983	0	4.74576e+06	0	0	0	0	0	0	0	0	0	0	0	0	0	0	0	0	0	0	338983	0	0	0	338983	0	0	0	0	338983	0	0	0	0	0	0	0
NICU_128_34	128	34	3.80952e+07	9.58571e+08	2.18238e+09	3.48095e+08	2.94286e+08	0	0	0	2.57143e+07	0	0	1.95238e+07	0	0	0	0	0	0	0	0	0	0	0	0	0	0	0	0	0	0	0	0	0	0	476190	0	476190	0	0	952381	0	0	0	0	0	0	0
NICU_128_35	128	35	3.55556e+07	502500000	9.01389e+08	4.90833e+08	3.79722e+08	0	0	0	2.97222e+07	0	0	6.66667e+06	0	0	0	0	0	0	0	0	0	0	0	0	0	0	0	0	0	0	0	0	0	0	555556	0	555556	0	0	1.66667e+06	0	0	0	0	0	0	0
NICU_128_36	128	36	2.61417e+07	4.46614e+08	6.88819e+08	2.21417e+08	1.57953e+08	157480	0	0	1.77953e+07	0	0	0	0	0	0	0	0	0	0	0	0	0	0	0	0	0	0	0	0	157480	0	0	0	0	157480	0	472441	0	0	1.41732e+06	0	0	0	0	0	0	0
NICU_128_37	128	37	1.66847e+08	2.78018e+08	6.4973e+08	2.26847e+08	1.5027e+08	0	180180	0	1.13514e+07	1.62162e+06	180180	0	0	0	0	0	0	0	0	1.08108e+06	0	0	0	0	0	0	0	0	0	360360	720721	0	0	180180	0	0	180180	180180	0	2.34234e+06	0	0	0	0	0	0	0
NICU_128_38	128	38	4.0198e+07	4.16238e+08	8.67327e+08	2.47723e+08	1.81386e+08	0	198020	0	1.74257e+07	1.58416e+06	198020	0	0	0	0	0	0	0	0	198020	0	0	0	0	0	0	0	0	0	198020	0	0	0	396040	198020	0	396040	0	0	2.17822e+06	0	0	0	0	0	0	0
NICU_128_39	128	39	2.50909e+08	8.38788e+08	2.52545e+09	7.79394e+08	5.75758e+08	0	606061	0	4.60606e+07	8.48485e+06	0	0	0	0	0	0	0	0	0	0	0	0	0	0	0	0	0	0	0	0	606061	606061	0	0	1.81818e+06	0	1.81818e+06	0	0	4.24242e+06	0	0	0	0	0	0	0
NICU_128_40	128	40	2.65882e+07	1.16235e+08	2.66941e+08	2.90235e+08	1.81294e+08	0	0	0	1.02353e+07	823529	0	0	0	117647	0	0	0	0	0	0	0	0	0	0	0	0	0	0	0	0	117647	0	0	0	117647	0	352941	0	0	352941	0	0	0	0	0	0	0
NICU_128_41	128	41	5.38272e+07	2.8321e+08	5.98765e+08	8.18272e+08	4.72346e+08	0	0	0	2.49383e+07	1.7284e+06	0	0	0	0	0	0	0	0	0	0	0	0	0	0	0	0	0	0	0	246914	246914	0	0	0	740741	0	246914	0	0	493827	0	0	0	0	0	0	0
NICU_128_42	128	42	2.10606e+07	1.88939e+08	3.94242e+08	4.6697e+08	2.91818e+08	0	0	0	1.87879e+07	2.27273e+06	0	0	0	151515	0	0	0	0	0	0	0	0	0	0	0	0	0	0	0	0	0	0	0	0	303030	0	303030	0	0	0	0	0	0	0	0	0	0
NICU_139_02	139	2	2.5656e+08	0	0	14892	0	0	0	0	0	0	0	0	0	0	0	0	0	0	0	0	0	982874	0	0	0	0	0	0	0	59568.1	0	178704	0	0	0	0	0	0	0	0	0	0	0	0	0	0	0
NICU_139_06	139	6	1.46387e+08	0	1.0429e+08	0	0	0	0	0	0	0	32258.1	64516.1	0	0	0	0	0	0	0	0	0	1.37742e+07	0	0	0	0	0	0	0	1.67742e+06	1.80645e+06	32258.1	0	0	0	0	0	0	0	0	0	0	0	0	0	0	0
NICU_139_07	139	7	1.09605e+08	0	1.52868e+09	131579	131579	0	0	0	131579	0	131579	0	0	0	0	0	0	0	0	0	0	5.46053e+07	0	0	0	0	0	0	0	9.07895e+06	20000000	0	0	131579	0	0	0	0	0	0	0	0	0	0	0	0	0
NICU_139_08	139	8	5.84789e+07	0	6.17408e+08	0	0	0	0	0	0	0	0	0	0	0	0	0	0	0	0	0	0	5.85915e+06	0	0	0	0	0	0	0	1.23944e+06	3.77465e+06	0	0	56338	0	0	0	0	0	0	0	0	0	0	0	0	0
NICU_139_09	139	9	2.13103e+08	0	1.8269e+09	0	1.1731e+09	0	8.66897e+08	0	2.22207e+09	0	0	0	0	0	0	0	0	0	0	0	0	2.06897e+06	0	0	0	0	0	0	0	2.75862e+06	2.06897e+06	0	0	0	0	0	0	0	0	0	0	0	0	0	0	0	0
NICU_139_10	139	10	7.67123e+06	0	2.04932e+08	0	1.29616e+09	0	1.05918e+09	0	7.6137e+08	273973	0	273973	0	273973	0	0	273973	0	0	0	0	0	0	0	0	0	0	0	0	0	0	0	0	0	0	0	0	0	0	0	0	0	0	0	0	0	0
NICU_139_11	139	11	3.10345e+06	344828	4.36552e+08	0	2.19552e+09	0	7.25517e+08	0	1.22655e+09	0	0	0	0	0	0	0	0	0	0	0	0	0	0	0	0	0	0	0	0	0	0	344828	0	0	0	0	0	0	0	0	0	0	0	0	0	0	0
NICU_139_12	139	12	1.23944e+07	0	4.41972e+08	0	1.13944e+09	0	8.06197e+08	0	6.6507e+08	281690	0	0	0	0	0	0	281690	0	0	0	0	0	0	0	0	0	0	0	0	0	0	0	0	0	0	0	0	0	0	0	0	0	0	0	0	0	0
NICU_139_13	139	13	5.71831e+07	0	7.17183e+08	0	1.17268e+09	0	1.01324e+09	0	6.50141e+08	281690	0	0	0	0	0	0	281690	0	281690	0	0	0	0	0	0	0	0	0	0	563380	0	0	0	0	0	0	0	0	0	0	0	0	0	0	0	0	0
NICU_139_14	139	14	2.38596e+07	350877	6.95088e+08	350877	1.55298e+09	0	1.2193e+09	0	8.77193e+08	1.05263e+06	0	701754	0	0	0	0	3.85965e+06	0	0	0	0	0	0	0	0	0	0	0	701754	0	0	350877	0	0	0	0	0	0	0	0	0	0	0	0	0	0	0
NICU_139_15	139	15	3.44262e+07	0	1.06459e+09	327869	1.27705e+09	0	4.58689e+08	0	7.35082e+08	2.29508e+06	655738	1.57377e+07	0	0	0	0	2.2623e+07	0	0	0	0	0	0	0	0	0	0	0	1.31148e+06	0	0	0	0	327869	0	0	0	0	0	0	0	0	0	0	0	0	0
NICU_139_16	139	16	1.22388e+07	0	9.99104e+08	0	1.26388e+09	0	3.70149e+08	0	7.05373e+08	298507	0	1.22388e+07	0	0	0	0	895522	0	0	0	0	0	0	0	0	0	0	0	597015	0	0	0	0	1.79104e+06	0	0	0	0	0	0	0	0	0	0	0	0	0
NICU_139_17	139	17	9.58333e+06	416667	4.07083e+08	0	9.63333e+08	0	5.05417e+08	416667	2062500000	0	0	0	0	0	0	0	393750000	0	1250000	32500000	0	0	0	0	0	0	0	0	0	833333	0	0	0	0	0	0	0	7500000	0	0	0	0	0	0	0	0	0
NICU_139_18	139	18	1.73684e+07	0	4.90175e+08	0	4.45789e+08	0	2.83509e+08	0	2.64386e+08	1.57895e+06	175439	1.07018e+07	0	0	0	0	1.40351e+06	0	0	2.4386e+07	0	0	0	0	0	0	0	0	350877	0	350877	0	0	1.57895e+06	0	0	0	8.42105e+06	175439	0	0	0	0	0	0	0	0
NICU_139_19	139	19	1.10526e+07	0	7.50526e+08	0	5.78421e+08	0	4.62368e+08	0	3.81053e+08	2.36842e+06	0	3.60526e+07	0	0	0	0	7.63158e+06	0	0	1.47368e+07	0	0	0	0	0	0	0	0	0	0	0	0	0	2.36842e+06	0	0	0	2.89474e+06	0	0	0	0	0	0	0	0	0
NICU_139_20	139	20	1.06195e+07	0	8.32566e+08	176991	4.59646e+08	0	3.32212e+08	0	4.82301e+08	3.36283e+06	0	1.41593e+07	0	0	0	0	5.84071e+06	0	0	1.20354e+07	0	0	0	0	0	0	0	0	3.18584e+06	0	0	176991	0	530973	0	0	0	1.06195e+06	0	0	0	0	0	0	0	0	0
NICU_139_21	139	21	1.96226e+07	0	4.91195e+08	0	3.51321e+08	0	3.99748e+08	0	3.05786e+08	2.26415e+06	0	1.58491e+07	0	0	0	125786	3.6478e+06	0	0	3.39623e+06	0	0	0	0	0	0	0	0	0	0	0	0	0	251572	0	0	0	251572	0	0	0	0	0	0	0	0	0
NICU_139_22	139	22	1.26984e+06	0	2.47778e+08	0	4.20794e+08	0	3.70476e+08	0	5.39683e+08	476190	0	5.7619e+07	317460	0	0	0	317460	0	0	0	0	0	0	0	0	0	0	0	0	0	158730	158730	0	317460	0	0	0	0	0	0	0	0	0	0	0	0	0
NICU_139_23	139	23	2.72727e+06	0	4.79394e+08	0	5.80303e+08	0	5.30606e+08	0	9.21212e+08	303030	0	2.44242e+08	0	0	0	0	3.0303e+06	0	0	0	0	0	0	0	0	0	0	0	909091	303030	303030	303030	0	4.84848e+06	303030	0	0	0	0	0	0	0	0	0	0	0	0
NICU_139_24	139	24	8.07692e+06	0	7.41923e+08	0	1.08077e+09	0	7.12308e+08	0	1.17692e+09	0	0	1.64615e+08	0	0	0	0	1.34615e+07	0	0	0	0	0	0	0	0	0	0	0	5.38462e+06	0	1.15385e+06	1.15385e+06	0	3.07692e+06	384615	0	0	0	0	0	0	0	0	0	0	0	0
NICU_139_25	139	25	2.61538e+07	0	3.90513e+08	0	3.99231e+08	0	3.14615e+08	0	8.34359e+08	769231	0	1.24359e+08	0	0	0	0	2.82051e+06	0	0	0	0	0	0	0	0	0	0	0	4.87179e+06	0	256410	0	0	512821	512821	0	256410	0	0	0	0	0	0	0	0	0	0
NICU_139_26	139	26	5000000	0	3.44211e+08	0	3.69474e+08	0	7.22895e+08	0	1.09289e+09	0	0	4.52632e+07	0	0	0	0	7.89474e+06	0	0	789474	0	0	0	0	1.31579e+06	0	0	0	2.89474e+06	0	263158	263158	0	2.10526e+06	0	0	0	0	0	0	0	0	0	0	0	0	0
NICU_139_27	139	27	1.73529e+07	0	1.16765e+09	0	5.91471e+08	0	6.44118e+07	0	1.39735e+09	882353	294118	4.32353e+07	0	0	0	0	1.17647e+07	0	0	0	0	0	0	0	2.11765e+07	0	0	0	1.41176e+07	0	294118	882353	0	1.76471e+06	1.17647e+06	0	0	0	0	0	0	0	0	0	0	0	0
NICU_139_29	139	29	4.16667e+06	0	1.45833e+09	1.66667e+06	687500000	0	1.80667e+09	0	2585000000	0	0	227500000	0	0	0	0	2.85833e+08	0	2500000	833333	0	0	0	0	3.66667e+07	0	0	0	7.83333e+07	0	833333	1.66667e+06	0	1.33333e+07	1.66667e+06	0	0	0	0	0	0	0	0	0	0	0	0
NICU_139_30	139	30	4e+06	0	1.73486e+09	1.71429e+06	828000000	0	4.18286e+08	0	1.76286e+09	571429	0	1.67429e+08	0	0	0	0	392000000	0	6.28571e+06	0	0	0	0	0	1.31429e+07	0	0	0	5.48571e+07	0	571429	1.71429e+06	0	4000000	571429	0	0	0	0	0	0	0	0	0	0	0	0
NICU_139_31	139	31	2.53521e+06	0	1.15465e+09	281690	4.13521e+08	281690	1.00563e+08	0	1320000000	5.07042e+06	563380	1.30986e+08	0	0	0	0	2.09577e+08	0	1.69014e+06	0	0	0	0	0	6.47887e+06	281690	0	0	3.07042e+07	0	0	563380	0	3.94366e+06	0	0	0	0	563380	0	0	0	0	0	0	0	0
NICU_139_32	139	32	454545	0	3.96136e+08	681818	6.81591e+08	0	1.43864e+08	0	8.71136e+08	681818	0	4.77273e+07	0	1.13636e+07	0	0	57500000	0	227273	0	0	0	0	0	5000000	0	0	0	5.90909e+06	0	0	227273	0	227273	0	0	0	0	0	0	0	0	0	0	0	0	0
NICU_139_33	139	33	333333	0	9.02667e+08	0	2.11667e+08	0	2.83e+08	0	1.73733e+09	2000000	333333	102000000	0	1.20667e+08	0	0	23000000	0	1000000	0	0	0	0	0	8.33333e+06	0	0	0	5000000	0	0	666667	0	1.66667e+06	0	0	0	0	0	0	0	0	0	0	0	0	0
NICU_139_34	139	34	1.29032e+06	0	1.70774e+09	0	7.9871e+08	0	7.1871e+08	0	2.14387e+09	4.51613e+06	0	3.29032e+08	645161	2.46452e+08	0	0	4.32258e+07	0	1.29032e+06	0	0	0	0	0	7.74194e+06	0	0	0	2.12903e+07	0	645161	645161	0	5.80645e+06	1.29032e+06	0	0	0	0	0	0	0	0	0	0	0	0
NICU_139_35	139	35	123457	0	1.28519e+08	370370	5.11235e+08	0	1.60988e+08	0	4.01358e+08	2.62963e+07	0	1.34568e+07	0	5.08642e+07	0	0	4.5679e+06	0	617284	1.7284e+06	0	0	0	0	493827	0	0	0	0	123457	246914	123457	0	370370	0	0	0	617284	0	0	0	0	0	0	0	0	0
NICU_139_36	139	36	312500	0	387187500	1250000	1042812500	0	540625000	0	693750000	20625000	0	201562500	312500	117187500	0	0	937500	0	312500	625000	0	0	0	0	0	0	0	0	0	0	1562500	312500	0	625000	0	0	0	0	0	0	0	0	0	0	0	0	0
NICU_139_37	139	37	1.38462e+06	0	2.51077e+08	307692	4.09846e+08	0	9.46154e+07	0	3.63077e+08	8.89231e+07	0	1.10923e+08	0	5.73846e+07	0	0	307692	0	0	0	0	0	0	0	0	0	0	0	0	0	0	0	0	307692	0	0	0	0	0	0	0	0	0	0	0	0	0
NICU_158_01	158	1	7390.3	0	1847.58	0	0	0	0	0	0	0	0	0	0	0	0	0	0	0	0	0	0	0	0	0	0	0	0	0	0	0	0	0	0	0	0	1847.58	0	0	0	0	1847.58	0	0	1847.58	0	0	0
NICU_158_02	158	2	0	0	0	0	5551.44	0	0	0	0	0	0	0	0	0	0	0	0	0	0	0	0	0	0	0	0	0	0	0	0	0	0	0	0	0	0	0	0	0	0	0	0	0	0	7401.92	0	0	0
NICU_158_04	158	4	680767	3304.69	3304.69	3304.69	8261.73	0	0	0	0	6609.39	0	0	0	0	0	0	0	0	0	0	0	0	0	0	0	0	0	0	0	0	0	0	1652.35	0	0	0	0	0	0	0	0	0	0	6609.39	0	0	0
NICU_158_05	158	5	1.24052e+08	0	0	0	0	0	0	0	0	0	0	0	0	0	0	0	0	0	0	0	0	0	0	0	0	0	0	0	0	19960.1	0	29940.1	0	0	0	0	0	0	0	0	0	0	0	0	0	0	0
NICU_158_08	158	8	100000000	0	2.66957e+08	4.95435e+08	1930000000	0	0	0	3.6087e+07	869565	434783	6.67391e+07	0	0	0	0	0	0	0	0	0	0	0	0	0	0	0	0	0	869565	1.08696e+06	217391	0	0	0	0	0	0	0	0	0	0	0	0	0	0	0
NICU_158_11	158	11	2.54743e+06	54200.5	0	8.48238e+07	5.48943e+08	0	0	0	3.95664e+06	54200.5	54200.5	54200.5	0	0	0	0	0	0	0	0	0	0	0	0	0	0	0	0	0	0	0	0	0	0	0	0	0	0	0	0	0	0	0	0	0	0	0
NICU_158_26	158	26	2.80225e+07	9394.08	0	366369	2.3767e+06	0	0	0	0	0	9.14984e+06	2.77877e+07	0	0	0	0	0	0	0	0	0	0	0	0	0	0	0	0	0	0	0	18788.2	0	0	0	0	0	0	0	0	0	0	0	9394.08	0	0	0
NICU_158_28	158	28	2.52e+07	0	44444.4	6.09778e+07	4.02889e+08	0	0	0	0	177778	5.42222e+06	8.57778e+06	0	0	0	0	0	0	0	0	0	0	0	0	0	0	0	0	0	0	0	88888.9	0	0	0	0	0	0	0	0	0	0	0	0	0	0	0
NICU_158_29	158	29	1.44318e+07	0	1.125e+07	1.70455e+08	1.14545e+09	0	0	0	0	1.60227e+07	113636	1.47727e+06	0	0	0	0	0	0	0	0	0	0	0	0	0	0	0	0	0	113636	0	909091	0	227273	0	0	0	0	0	0	0	0	0	0	0	0	0
NICU_158_30	158	30	7.69318e+07	0	568182	1.67386e+08	1.2092e+09	0	0	0	0	3.79545e+07	340909	0	0	0	0	113636	0	0	0	0	0	0	0	0	0	0	0	0	0	0	0	681818	0	0	0	0	0	0	0	0	0	0	0	0	0	0	0
NICU_158_31	158	31	50000000	0	1.83774e+08	2.75472e+08	1.87321e+09	0	0	0	566038	2.69811e+07	188679	0	0	0	0	0	0	0	0	0	0	0	0	0	0	0	0	188679	0	754717	188679	754717	0	1.88679e+06	0	0	0	0	0	0	0	0	0	0	0	0	0
NICU_158_32	158	32	7.30337e+06	0	1.08989e+07	2.31573e+08	1.5127e+09	0	0	0	561798	1.80899e+07	112360	0	0	0	0	0	0	0	0	0	0	0	0	0	0	0	0	898876	0	224719	112360	786517	0	112360	0	0	0	0	0	0	0	0	0	0	0	0	0
NICU_158_33	158	33	3.2782e+07	0	902256	2.59248e+08	1.65128e+09	0	0	0	0	1.84962e+07	0	0	0	0	0	0	0	0	0	0	0	0	0	0	0	0	0	150376	0	0	0	0	0	0	0	0	0	0	300752	0	0	0	0	0	0	0	0
NICU_175_09	175	9	6.04545e+08	0	0	0	0	0	0	0	0	0	6.52153e+07	0	0	0	0	0	0	0	0	0	0	0	0	0	0	0	0	0	0	0	0	95693.8	0	0	0	0	0	0	0	0	0	0	0	0	0	0	0
NICU_175_10	175	10	8.65082e+08	54644.8	54644.8	0	0	0	0	0	0	0	5.82514e+07	0	0	0	0	0	0	0	0	0	0	0	0	0	0	0	0	0	0	0	0	218579	0	0	0	0	0	0	0	0	0	0	0	0	0	0	0
NICU_175_15	175	15	4.67215e+07	2284.67	2284.67	0	0	0	0	0	0	0	1.72036e+06	0	0	0	0	22846.7	0	0	0	0	0	0	0	0	0	0	0	0	0	2284.67	0	22846.7	0	0	0	0	0	0	0	0	0	0	0	0	0	0	0
NICU_175_16	175	16	1.02424e+07	0	0	0	0	0	0	0	0	4981.73	582863	0	0	0	0	127864	0	0	0	0	0	0	0	0	0	0	0	0	0	0	0	0	0	0	0	0	0	0	0	0	3321.16	0	0	0	0	0	1660.58
NICU_175_17	175	17	1.10274e+07	0	0	0	0	0	0	0	0	82125.6	444444	0	0	0	0	56360.7	0	0	0	0	0	0	0	0	0	0	0	0	0	0	0	0	0	0	0	0	0	0	0	0	0	0	0	1610.31	0	0	0
NICU_175_18	175	18	684932	0	0	0	0	0	0	0	0	14611.9	26484	0	0	0	0	148858	2739.73	0	0	0	0	0	37442.9	0	0	0	0	0	0	0	0	0	913.242	0	0	104110	0	0	0	0	913.242	0	0	913.242	0	0	0
NICU_175_19	175	19	308880	0	0	1.90328e+08	1.16583e+08	0	0	0	0	0	0	0	0	0	0	0	0	0	0	0	0	0	1.17181e+07	0	0	0	0	0	0	0	0	0	0	0	0	154440	0	0	0	0	0	0	0	0	0	0	0
NICU_175_21	175	21	5.25862e+08	6.68966e+07	5.65172e+08	1.4431e+09	7.88621e+08	0	0	0	0	344828	0	0	0	0	0	0	0	0	0	0	0	0	0	0	0	0	0	0	0	3.10345e+06	2.06897e+06	0	0	0	1.03448e+06	0	0	0	0	0	0	0	0	0	0	0	0
NICU_175_22	175	22	2.13684e+08	9.31579e+07	1430000000	2300000000	1.28053e+09	0	0	0	0	526316	1.05263e+06	0	0	0	0	0	0	0	0	0	0	0	0	0	0	0	0	0	0	526316	3.15789e+06	0	0	0	1.57895e+06	0	0	0	0	0	0	0	0	0	0	0	0
NICU_175_23	175	23	4.63158e+07	1.23684e+08	1.99105e+09	2.62474e+09	1.60579e+09	0	0	0	0	0	1.57895e+06	0	0	0	0	0	0	0	0	0	0	0	0	0	0	0	0	0	0	526316	0	0	0	0	3.15789e+06	0	0	0	0	0	0	0	0	0	0	0	0
NICU_175_24	175	24	1.62162e+07	9.83784e+07	1.15459e+09	1.21432e+09	6.8e+08	0	0	0	0	0	0	0	0	0	0	0	0	0	0	0	0	0	0	0	0	0	0	0	0	0	270270	0	0	0	540541	0	0	0	0	0	0	0	0	0	0	0	0
NICU_175_25	175	25	1.7027e+07	9.72973e+07	9.48108e+08	1.01243e+09	6.46216e+08	0	0	0	0	540541	270270	0	0	0	0	270270	0	0	0	0	0	0	0	0	0	0	0	0	0	0	0	0	0	0	2.7027e+06	0	270270	0	0	0	0	0	0	0	0	0	0
NICU_175_26	175	26	1.41176e+07	1.45588e+08	1.14882e+09	1.24088e+09	8.14118e+08	0	0	0	0	1.47059e+06	0	0	0	0	0	1.47059e+06	0	0	0	0	0	0	0	0	0	0	0	0	0	0	0	0	0	0	2.35294e+06	0	0	0	0	0	0	0	0	0	0	0	0
NICU_175_27	175	27	1.50943e+06	1.27044e+07	3.67107e+08	5.26541e+08	3.25346e+08	0	0	0	0	503145	0	0	0	0	0	1.25786e+06	0	0	0	0	0	0	0	0	0	0	0	0	0	0	0	0	0	0	628931	0	0	0	0	0	0	0	0	0	0	0	0
NICU_175_28	175	28	3.02083e+06	6.26042e+07	446562500	1016562500	6.55104e+08	0	0	0	0	416667	0	0	0	0	0	520833	0	0	0	0	0	0	0	0	0	0	0	0	0	0	0	0	0	0	1250000	0	0	0	0	0	0	0	0	0	0	0	0
NICU_175_29	175	29	8.82353e+06	2.94118e+08	1.45471e+09	2.55235e+09	1.53941e+09	0	0	0	0	2.94118e+06	0	0	0	0	0	0	0	0	0	0	0	0	0	0	0	0	0	0	0	0	0	0	0	0	3.52941e+06	0	0	0	0	0	0	0	0	0	0	0	0
NICU_175_30	175	30	1200000	1313600000	663600000	1137200000	820000000	0	0	0	0	800000	0	0	0	0	0	1200000	0	0	0	0	0	0	0	0	0	0	0	0	0	0	0	0	0	0	1200000	0	0	0	0	0	0	0	0	0	0	0	0
NICU_175_31	175	31	408163	1.54082e+08	6.96735e+08	8.46327e+08	5.71837e+08	0	0	0	0	1.02041e+06	0	0	0	0	0	1.22449e+06	0	0	0	0	0	0	0	0	0	0	0	0	0	0	0	0	0	0	1.63265e+06	0	0	0	0	0	0	0	0	0	0	0	0
NICU_175_32	175	32	0	4.78636e+08	1.00773e+09	1.71773e+09	1.24182e+09	0	0	0	0	2.27273e+06	0	0	0	0	0	5.59091e+07	0	0	0	0	0	0	0	0	0	0	0	0	0	0	0	909091	0	454545	4.09091e+06	0	0	0	0	0	0	0	0	0	0	0	0
NICU_175_33	175	33	4.48276e+06	3.20345e+08	1.06759e+09	1.01655e+09	7.5069e+08	0	0	0	0	3.10345e+06	0	0	0	0	0	8.10345e+07	0	0	0	0	0	0	0	0	0	0	0	0	0	0	0	1.03448e+06	0	689655	3.10345e+06	0	0	0	0	0	0	0	0	0	0	0	0
NICU_175_34	175	34	2.30769e+06	6.20385e+08	745000000	1.31462e+09	1.02538e+09	0	0	0	0	3.07692e+06	0	0	0	0	0	40000000	0	0	0	0	0	0	0	0	0	0	0	0	0	0	0	384615	0	769231	3.07692e+06	0	0	0	0	0	0	0	0	0	0	0	0
NICU_175_35	175	35	6.90476e+06	5.25714e+08	3.99762e+08	6.71905e+08	4.20238e+08	238095	2.35714e+07	0	0	1.19048e+06	238095	0	0	1.35714e+07	0	7.42857e+07	238095	0	0	0	0	0	0	0	0	0	0	0	0	0	0	0	0	0	238095	0	0	0	0	0	0	0	1.04762e+07	0	0	0	0
NICU_175_36	175	36	0	1.34632e+09	1.79853e+08	8.07353e+07	8.45588e+07	0	0	0	0	147059	0	0	0	0	0	3.13235e+07	0	0	0	0	0	0	0	0	0	0	0	0	0	0	0	147059	0	0	147059	0	0	0	0	0	0	0	0	0	0	0	0
NICU_175_37	175	37	1600000	604000000	674400000	1691200000	1177600000	0	0	0	0	2800000	0	44800000	0	0	0	38000000	0	0	0	0	0	0	0	0	0	0	0	0	0	0	0	800000	0	800000	1200000	0	0	0	0	0	0	0	0	0	0	0	0
NICU_175_38	175	38	1.17647e+06	900000000	9.38824e+08	2.29353e+09	1.61706e+09	0	0	0	588235	8.23529e+06	0	4.88235e+07	0	0	0	1.25882e+08	0	0	0	0	0	0	0	0	0	0	0	0	0	0	0	1.17647e+06	0	1.76471e+06	2.35294e+06	0	0	0	0	0	0	0	0	0	0	0	0
NICU_175_39	175	39	0	9.57308e+08	7.38462e+08	6.48846e+08	4.87308e+08	0	0	0	0	2.30769e+06	0	1.61538e+07	0	0	0	1.23846e+08	0	0	0	0	0	0	0	0	0	0	0	0	0	0	0	0	0	1.15385e+06	384615	0	0	0	0	0	0	0	0	0	0	0	0
NICU_175_40	175	40	789474	1.03947e+09	3.78158e+08	2.16579e+08	1.86053e+08	0	0	0	263158	1.31579e+06	0	1.73684e+07	0	0	0	4.68421e+07	0	0	0	0	0	0	0	0	0	0	0	0	0	0	0	0	0	263158	0	0	0	0	0	0	0	0	0	0	0	0	0
NICU_203_05	203	5	2.08303e+08	0	60606.1	6.96364e+07	3.65455e+07	0	0	0	2.47455e+08	0	0	242424	0	0	0	6.18182e+06	0	0	0	0	1.39394e+06	0	0	0	6.90909e+06	0	0	0	0	0	0	0	0	0	0	0	0	0	0	0	0	0	0	0	0	0	0
NICU_203_06	203	6	1.57766e+06	2724.8	1.46594e+06	2724.8	2.01362e+06	0	0	0	0	19073.6	5449.59	378747	0	0	3.3406e+06	441417	365123	558583	0	0	0	0	0	0	0	0	618529	0	0	0	0	0	0	2724.8	0	0	0	0	0	0	0	0	0	0	0	0	0
NICU_203_07	203	7	4.2666e+06	0	0	1672.52	0	0	0	0	0	107041	35122.9	0	0	0	0	8362.6	0	0	0	0	0	0	0	0	0	0	433183	0	0	0	0	0	0	0	0	0	0	0	0	0	0	0	0	0	0	0	0
NICU_203_09	203	9	3.08427e+06	0	0	0	2851.85	0	0	0	0	0	64166.5	0	0	0	0	4277.77	0	0	0	0	0	0	0	0	0	0	493369	0	0	0	0	0	0	0	0	0	0	0	0	0	0	0	0	0	0	0	0
NICU_203_11	203	11	8.98544e+07	0	0	0	1.80583e+07	0	24271.8	0	1.36214e+08	24271.8	72815.5	0	0	0	0	0	0	0	0	0	0	0	0	0	0	0	194175	0	0	0	0	0	0	0	0	0	0	0	0	0	0	0	0	0	0	0	0
NICU_203_15	203	15	1.66709e+08	0	126582	5.27215e+07	3.48734e+07	0	0	0	2.42848e+08	0	0	253165	0	0	0	2.1519e+06	0	0	0	0	1.01266e+06	0	0	0	3.79747e+06	0	0	0	0	0	0	63291.1	0	0	0	0	0	0	0	0	0	0	0	0	0	0	0
NICU_203_19	203	19	1.7069e+08	0	6.8931e+08	6.26552e+08	7.2069e+07	0	0	0	2.08621e+08	0	0	2.39655e+08	0	0	0	0	0	0	0	0	2.4931e+08	0	0	0	0	0	0	0	0	1.03448e+06	1.72414e+06	0	0	2.75862e+06	2.41379e+06	0	0	0	0	0	0	0	0	0	0	0	0
NICU_203_21	203	21	2.48421e+08	3.44737e+08	1.33053e+09	6.00526e+08	9.73684e+07	0	0	0	2.78421e+08	0	0	1.34316e+09	0	2.68421e+07	0	0	0	0	0	0	1.32105e+08	0	0	0	0	0	0	0	0	1.05263e+06	526316	0	0	526316	2.10526e+06	0	0	0	0	0	0	0	0	0	0	0	0
NICU_203_24	203	24	2.07895e+08	1890000000	1.01105e+09	1.52632e+07	1.42105e+07	0	0	0	4.21053e+06	0	0	3.80526e+08	0	1.52105e+08	0	0	0	0	0	0	9.47368e+06	0	0	1.05263e+06	0	0	0	0	0	2.10526e+06	526316	0	0	0	2.63158e+06	0	0	0	0	0	0	0	0	0	0	0	0
NICU_203_26	203	26	1.89412e+08	1.07588e+09	9.60588e+08	4.11765e+06	3.52941e+06	0	0	0	0	0	0	770000000	0	3.62353e+08	0	0	0	0	0	0	588235	0	0	0	0	0	0	0	0	0	588235	0	0	0	1.17647e+06	0	0	0	0	0	0	0	0	0	0	0	0
NICU_203_27	203	27	2.00417e+08	1925000000	6.025e+08	9.16667e+06	4.58333e+06	0	0	0	2500000	0	0	565000000	0	388750000	0	0	0	0	0	0	833333	0	0	0	0	0	0	0	0	416667	0	0	0	0	0	0	0	0	0	0	0	0	416667	0	0	0	0
NICU_203_28	203	28	2.43333e+08	8.9e+09	2280000000	25000000	5000000	0	0	0	3.33333e+06	0	0	3.20833e+09	0	2.03667e+09	0	0	0	0	0	0	8.33333e+06	0	0	0	0	0	0	0	0	0	0	0	0	0	1.66667e+06	0	0	0	0	0	0	0	0	0	0	0	0
NICU_203_31	203	31	2.66667e+07	4.93556e+09	1.34111e+09	0	6.66667e+06	0	1.11111e+06	0	0	0	0	1.69667e+09	0	5.42222e+08	0	0	0	0	0	0	3.33333e+06	0	0	1.66667e+07	0	0	0	0	0	0	0	2.22222e+06	0	0	4.44444e+06	0	0	0	0	0	0	0	1.11111e+06	0	0	0	0
NICU_203_32	203	32	10000000	4.30118e+09	4.43529e+08	3.52941e+06	1.35294e+07	0	0	0	588235	0	0	7.11176e+08	0	2.82353e+08	0	0	0	0	0	588235	1.76471e+06	0	0	100000000	0	0	0	0	0	0	0	6.47059e+06	0	0	7.05882e+06	0	0	0	0	0	0	0	588235	0	0	0	0
NICU_203_34	203	34	8.33333e+06	8.895e+09	4.91667e+08	1.66667e+06	5000000	0	0	0	1.66667e+06	0	0	3.65667e+09	0	2.06667e+08	0	0	5000000	0	0	0	0	0	0	1.66667e+06	0	0	0	0	0	0	0	0	0	0	25000000	0	0	0	0	0	0	0	3.33333e+06	0	0	0	0
NICU_203_38	203	38	6.66667e+06	1.93121e+09	1.63636e+08	7.27273e+06	6.66667e+06	0	0	0	2.12121e+06	0	0	4.85455e+08	0	2.49091e+08	0	2.42424e+06	0	0	0	0	5.75758e+06	0	0	8.90909e+07	0	0	0	0	0	0	0	4.24242e+06	0	0	303030	0	0	0	0	0	0	0	0	0	0	0	0
NICU_203_40	203	40	2.94118e+06	3.49471e+09	2.91765e+08	9.41176e+06	1.94118e+07	0	0	0	2.35294e+06	0	0	6.92353e+08	0	2.74118e+08	0	1.23529e+07	8.82353e+06	0	0	0	8.82353e+06	0	0	1.12941e+08	0	0	0	0	0	0	0	4.70588e+06	0	0	4.70588e+06	0	0	0	0	0	0	0	1.17647e+06	0	0	0	0
NICU_203_42	203	42	11250000	5890000000	1098750000	17500000	27500000	0	1250000	0	1250000	10000000	0	2287500000	0	565000000	0	38750000	197500000	0	0	0	47500000	0	0	230000000	0	0	0	48750000	0	0	0	11250000	0	0	5000000	0	0	0	0	0	0	0	1250000	0	0	0	0
NICU_260_04	260	4	149440	0	0	0	0	0	0	0	1132.12	0	0	0	0	0	0	0	0	0	0	0	0	0	0	0	0	0	0	0	0	0	0	0	0	0	0	0	0	0	0	0	0	0	0	3396.35	0	0	0
NICU_260_05	260	5	166285	3051.11	0	0	0	0	0	0	0	0	3051.11	0	0	0	0	0	0	0	0	0	0	0	0	0	0	0	0	0	0	0	0	0	1525.55	0	0	0	0	0	0	0	0	0	0	0	0	0	0
NICU_260_06	260	6	2.50117e+06	0	0	0	2341.92	0	0	0	1170.96	0	7025.76	0	0	0	0	0	0	0	0	0	0	0	0	0	0	0	0	0	0	0	0	0	0	0	0	0	0	0	0	0	0	0	0	1170.96	0	0	0
NICU_260_07	260	7	3.71932e+06	5140.73	1285.18	0	0	0	0	0	0	107955	3855.55	0	0	1285.18	0	1285.18	0	0	0	0	0	0	0	0	0	0	0	0	0	0	3855.55	1285.18	0	0	0	0	0	0	0	0	0	0	0	0	0	0	0
NICU_260_09	260	9	1.92497e+07	0	2484.47	0	0	0	2484.47	0	0	616149	2484.47	0	0	0	0	0	0	0	0	0	0	0	2484.47	0	0	0	0	0	0	0	52173.9	2484.47	0	0	0	0	0	0	0	0	0	0	0	0	0	0	0
NICU_260_13	260	13	5.18947e+07	0	5.30316e+08	0	0	0	0	0	0	421053	0	4.21053e+06	0	0	0	0	0	0	0	0	0	0	0	0	0	0	0	0	0	1.21053e+06	1.52632e+06	0	0	0	0	0	0	0	0	0	0	0	0	0	0	0	0
NICU_260_15	260	15	1.78313e+07	0	1.51084e+09	120482	120482	0	0	240964	0	120482	0	4.95181e+07	6.26506e+06	0	0	0	0	0	0	0	0	0	0	0	0	0	0	0	0	120482	722892	0	0	120482	0	0	0	0	0	0	0	0	0	0	0	0	0
NICU_260_17	260	17	9.07895e+07	0	5.575e+08	131579	0	0	0	0	0	131579	0	4.25263e+08	1.69737e+07	0	0	0	0	0	0	0	0	0	0	0	0	0	0	0	0	263158	1.44737e+06	0	0	0	0	0	0	0	0	0	0	0	0	0	0	0	0
NICU_260_18	260	18	1.77857e+08	0	2.63333e+08	0	0	0	0	0	0	595238	238095	2.3631e+08	5.77381e+07	0	0	0	0	0	0	0	0	0	0	0	0	0	0	0	0	1.07143e+06	1.19048e+06	119048	0	0	0	0	0	0	0	0	0	0	0	0	0	0	0
NICU_260_19	260	19	3.09556e+08	0	1.20667e+08	0	222222	0	111111	0	111111	444444	222222	1.33111e+08	2.16667e+08	0	0	0	0	0	0	0	0	0	0	0	0	0	0	0	0	555556	444444	0	0	0	0	0	0	0	0	0	0	0	0	0	0	0	0
NICU_260_20	260	20	4.22791e+08	0	2.78295e+07	77519.4	77519.4	0	0	0	0	465116	2.0155e+06	6.7907e+07	2.53953e+08	0	0	0	0	0	0	0	0	0	0	0	0	0	0	0	0	77519.4	0	0	77519.4	0	0	0	0	0	0	0	0	0	0	0	0	0	0
NICU_260_21	260	21	4.37209e+08	0	8.60465e+06	232558	232558	0	0	0	0	2.23256e+07	697674	5.1093e+08	1.13233e+09	0	0	0	0	0	0	0	0	0	0	0	5.81395e+06	0	0	0	0	0	697674	0	0	0	0	0	0	0	0	0	0	0	0	0	0	0	0
NICU_260_22	260	22	4.15314e+08	0	971429	57142.9	0	0	0	0	3.25714e+06	1.52571e+07	1.77143e+06	2.14857e+07	1.44971e+08	0	0	0	0	0	0	0	0	0	0	0	1.37143e+06	0	0	0	0	57142.9	1.71429e+06	0	0	0	0	0	0	0	0	0	0	0	0	0	0	0	0
NICU_260_23	260	23	934000000	0	6000000	5.14857e+08	1.71429e+06	0	0	0	8.62857e+07	7.42857e+06	285714	2.46286e+08	4.91143e+08	0	0	0	0	0	0	0	0	0	0	0	3.77143e+07	0	0	0	0	285714	285714	285714	0	0	285714	0	0	0	0	0	0	0	0	0	0	0	0
NICU_260_24	260	24	3.7087e+08	0	9.71014e+06	4.47826e+08	289855	0	0	0	579710	1.88406e+06	434783	9.57971e+07	3.08841e+08	0	0	0	0	0	0	0	0	0	0	0	3.18841e+07	0	0	0	0	0	0	0	0	0	144928	0	0	0	0	0	0	0	0	0	0	0	0
NICU_260_25	260	25	6.81609e+07	0	5.97701e+06	9.12184e+08	3.56322e+06	0	114943	0	459770	1.16092e+07	0	1.92184e+08	6.66667e+06	0	0	0	0	0	0	0	0	0	0	0	459770	0	0	0	0	114943	919540	229885	0	0	114943	0	0	0	0	0	0	0	0	0	0	0	0
NICU_260_26	260	26	1.47417e+09	0	1.91667e+07	3.18458e+09	1.04167e+07	0	0	0	0	6250000	0	1250000	3.20833e+07	0	0	0	0	0	0	0	0	0	0	0	0	0	0	0	0	833333	833333	833333	0	0	0	0	0	0	0	0	0	0	0	0	0	0	0
NICU_260_27	260	27	5.96774e+06	0	2.25806e+08	1.63258e+09	2.25806e+06	0	0	0	0	161290	0	9.19355e+06	1.05323e+08	0	0	0	0	0	0	0	0	0	0	0	0	0	0	0	0	0	0	0	0	0	1.12903e+06	0	0	0	0	0	0	0	0	0	0	0	0
NICU_260_28	260	28	3.92683e+07	121951	1.30366e+08	1.10988e+09	5.60976e+06	0	121951	0	243902	365854	0	365854	5.54878e+07	0	0	0	121951	0	0	0	0	0	0	0	0	0	0	0	0	243902	0	121951	0	0	0	0	0	0	0	0	0	0	0	0	0	0	0
NICU_260_29	260	29	130000000	0	8.2963e+07	1.51074e+09	5.74074e+06	0	0	0	185185	0	0	1.27778e+07	8.05556e+07	0	0	0	0	0	0	0	0	0	0	0	0	0	0	0	0	185185	0	0	0	0	740741	0	0	0	0	0	0	0	0	0	0	0	0
NICU_260_30	260	30	1.6087e+07	0	1.43913e+08	1465000000	9.34783e+06	0	0	0	217391	0	0	3.21739e+07	4.46087e+08	0	0	2.3913e+06	0	0	0	0	0	0	0	0	0	0	0	0	0	0	0	217391	0	0	1.52174e+06	0	0	0	0	0	0	0	0	0	0	0	0
NICU_260_31	260	31	4218750	0	85156250	1195937500	3593750	0	0	0	156250	468750	0	12187500	343125000	0	0	2500000	0	0	0	0	0	0	0	0	156250	0	0	0	0	0	0	156250	0	0	1562500	0	0	0	0	0	0	0	0	0	0	0	0
NICU_260_32	260	32	62111.8	621118	1.62174e+08	5.9795e+08	2.79503e+06	0	0	0	0	310559	0	2.23602e+06	6.70807e+06	0	0	62111.8	0	0	0	0	0	0	0	0	0	0	0	0	0	0	0	124224	0	0	124224	0	0	0	0	0	0	0	0	0	0	0	0
NICU_260_33	260	33	2.42857e+06	2.22857e+07	3.08286e+08	1.29829e+09	2.07143e+07	0	142857	0	0	428571	0	7.71429e+06	95000000	0	0	285714	0	0	0	0	0	0	0	0	0	0	0	0	0	0	0	0	0	0	142857	0	0	0	0	0	0	0	0	0	0	0	0
NICU_260_34	260	34	2.42424e+06	1.04545e+08	1.83636e+08	2.29697e+09	9.9697e+07	0	0	0	0	303030	0	8.60606e+07	4.54545e+08	0	0	2.42424e+06	0	0	0	0	0	0	0	0	0	0	0	0	0	0	0	0	0	0	3.0303e+06	0	0	0	0	0	0	0	0	0	0	0	0
NICU_260_36	260	36	1250000	145750000	143250000	748250000	43375000	0	0	0	0	0	0	15375000	37500000	0	0	0	0	0	0	0	0	0	0	0	0	0	0	0	0	0	0	0	0	0	125000	0	0	0	0	0	0	0	0	0	0	0	0
NICU_260_37	260	37	1.13889e+07	3.54444e+08	2.28333e+08	1.21583e+09	1.18889e+08	0	0	0	277778	0	0	7.47222e+07	2.13611e+08	0	0	2500000	0	0	0	0	0	0	0	0	0	0	0	277778	0	0	0	0	0	0	0	0	0	0	0	0	0	0	0	0	0	0	0
NICU_260_38	260	38	7.89474e+06	1.71053e+08	2.38947e+08	1.03596e+09	3.63158e+07	0	0	0	0	175439	0	8.49123e+07	3.78947e+07	0	0	1.57895e+06	0	0	0	0	0	0	0	0	0	0	0	0	0	0	0	175439	0	0	0	0	0	0	0	0	0	0	0	0	0	0	0
NICU_260_39	260	39	3.37838e+06	5.66216e+07	1.31351e+08	1205000000	2.78378e+07	0	0	0	0	0	0	1.86486e+07	4.39189e+07	0	0	270270	0	0	0	0	0	0	0	0	0	0	0	0	0	0	0	0	0	0	270270	0	0	0	0	0	0	0	0	0	0	0	0
NICU_260_40	260	40	2.40506e+06	4.65823e+07	1.08987e+08	1.14886e+09	2.55696e+07	0	0	0	0	0	0	1.75949e+07	8.92405e+07	0	0	506329	0	0	0	0	0	0	0	0	126582	0	0	126582	0	0	0	0	0	0	759494	0	0	0	0	0	0	0	0	0	0	0	0
NICU_260_41	260	41	7.63158e+06	6.97368e+07	9.47368e+07	1.34789e+09	4.65789e+07	0	0	0	0	526316	0	1.73684e+07	3.64211e+08	0	0	263158	0	0	0	0	0	0	0	0	0	0	0	0	0	0	0	0	0	0	2.10526e+06	0	0	0	0	0	0	0	0	0	0	0	0
NICU_260_42	260	42	8.88158e+06	2.01316e+07	4.82895e+07	4.97961e+08	1.42105e+07	0	0	0	0	65789.5	65789.5	5.72368e+06	3.61842e+07	0	0	131579	0	0	0	0	0	0	0	0	263158	0	0	0	0	0	0	0	0	0	263158	0	0	0	0	0	0	0	0	0	0	0	0
NICU_307_05	307	5	9.24194e+07	0	0	6512.54	13025.1	0	0	0	0	0	0	0	0	6512.54	0	0	0	0	0	0	0	0	0	0	0	0	0	0	0	0	0	97688	0	0	0	0	0	0	0	0	0	0	0	0	0	0	0
NICU_307_07	307	7	6.43127e+08	0	0	0	36363.6	0	0	0	0	0	0	0	72727.3	0	0	0	0	0	0	0	0	0	0	0	0	0	0	0	0	0	0	400000	0	0	0	0	0	0	0	0	0	0	0	0	0	0	0
NICU_307_10	307	10	3.67345e+08	1.01289e+07	0	0	25773.2	0	0	0	0	0	25773.2	0	0	25773.2	0	0	0	0	0	0	0	0	0	0	0	0	0	0	0	25773.2	0	206186	0	0	0	0	0	0	25773.2	0	0	0	0	0	0	0	0
NICU_307_11	307	11	6.83333e+08	6.67738e+08	0	0	1.07143e+06	0	0	0	0	0	119048	0	0	0	0	0	0	0	0	0	0	0	0	0	0	0	0	0	0	0	0	1.54762e+06	0	0	0	0	0	0	0	0	0	0	0	0	0	0	0
NICU_307_12	307	12	5.15152e+08	1.92081e+09	202020	0	0	0	0	0	0	0	202020	0	0	0	0	0	0	0	0	0	0	0	0	0	0	0	0	0	0	0	0	1.81818e+06	0	0	808081	0	0	0	0	0	0	0	0	0	0	0	0
NICU_307_15	307	15	2.17164e+08	1.46985e+09	0	149254	447761	0	149254	0	0	149254	0	1.65672e+07	0	0	0	0	0	0	0	5.22388e+06	0	0	0	0	0	0	0	0	0	0	0	1.04478e+06	0	0	0	0	0	0	0	0	0	0	0	0	0	0	0
NICU_307_16	307	16	5.15455e+08	1.75697e+09	0	0	0	0	0	0	0	303030	0	7.75758e+08	0	303030	0	0	0	0	0	4.54545e+06	0	0	0	0	0	0	0	0	0	0	0	2.12121e+06	0	0	606061	0	0	0	0	0	0	0	0	0	0	0	0
NICU_307_17	307	17	2.27218e+08	8.97744e+08	0	0	0	0	0	0	0	0	0	4.62256e+08	0	0	0	0	0	0	0	1.50376e+06	0	0	0	0	0	0	0	0	0	150376	0	751880	0	0	0	0	0	0	0	0	0	0	0	0	0	0	0
NICU_307_18	307	18	8.83051e+07	5.87797e+08	9.44068e+07	0	169492	7.37288e+08	0	0	1.01695e+06	3.72881e+06	0	8.22034e+07	0	0	0	7.79661e+07	0	0	0	847458	0	0	0	0	0	0	0	0	0	169492	0	0	0	0	0	0	169492	0	169492	0	0	0	0	0	0	1.35593e+06	0
NICU_307_19	307	19	88000000	1.79822e+09	2.36356e+09	444444	0	5.62667e+08	0	0	0	0	0	7.10667e+08	0	0	0	0	0	0	0	8.44444e+06	0	0	0	0	0	0	0	0	0	0	0	0	0	0	0	0	444444	0	0	0	0	0	0	0	0	0	0
NICU_307_22	307	22	1.19492e+08	6.79153e+08	2.59322e+07	169492	0	8.28305e+08	0	0	0	169492	0	3.55932e+07	0	0	0	0	0	0	0	0	0	0	0	0	0	0	0	0	0	0	0	169492	0	0	0	0	0	0	0	0	0	0	0	0	0	0	0
NICU_307_23	307	23	119400000	347400000	491200000	0	0	766400000	0	0	0	200000	0	1.026e+08	0	0	0	0	0	0	0	600000	0	0	0	0	0	0	0	0	0	0	0	0	0	0	0	0	400000	0	0	0	0	0	0	0	0	0	0
NICU_307_24	307	24	1.71111e+08	5.32e+08	2.93333e+08	0	222222	9.84667e+08	0	0	0	0	0	9.73333e+07	0	0	0	0	0	0	0	444444	0	0	0	0	0	0	0	0	0	222222	0	0	0	0	0	0	666667	0	222222	0	0	0	0	0	0	0	0
NICU_307_25	307	25	2.67302e+08	6.21905e+08	8.41905e+08	0	317460	1.35937e+09	0	0	0	0	0	1.04444e+08	0	0	0	317460	0	0	0	0	0	0	0	0	0	0	0	0	0	0	0	0	0	0	0	0	1.26984e+06	0	0	0	0	0	0	0	0	0	0
NICU_307_26	307	26	4.97368e+07	7.82368e+08	7.59211e+08	0	263158	1.06289e+09	0	0	0	0	0	1.11053e+08	0	0	0	1.31579e+06	0	0	0	263158	0	0	0	0	0	0	0	0	0	0	0	0	0	0	0	0	263158	0	0	0	0	0	0	0	0	0	0
NICU_307_27	307	27	2.21754e+08	1.71193e+09	3.53333e+08	0	350877	0	0	0	0	0	0	7.47018e+08	0	0	0	0	0	0	0	4.5614e+06	0	0	0	0	0	0	0	0	0	0	0	0	0	350877	701754	0	350877	0	350877	0	0	0	0	0	0	0	0
NICU_307_29	307	29	1.93774e+08	6.8e+08	4.45283e+07	188679	377358	9.91321e+08	0	0	943396	0	188679	4.15094e+07	0	0	0	1.57358e+08	0	0	0	0	377358	0	0	0	0	0	0	0	0	566038	0	0	0	0	0	0	0	0	4.33962e+06	0	0	0	0	0	0	0	0
NICU_307_30	307	30	1.20734e+08	5.61468e+08	2.20917e+08	0	0	6.53761e+08	0	0	0	0	0	5.85321e+07	0	0	0	3.3211e+07	0	0	0	183486	0	0	0	0	0	0	0	0	0	0	0	183486	0	0	0	0	366972	0	733945	0	0	0	0	0	0	0	0
NICU_307_31	307	31	2.61154e+08	5.75577e+08	4.03846e+07	192308	384615	9.68654e+08	0	0	0	0	0	5.51923e+07	0	0	0	1.69231e+07	0	0	0	0	0	0	0	0	0	0	0	0	0	0	0	192308	0	0	0	0	0	0	1.53846e+06	0	0	0	0	0	0	0	0
NICU_307_32	307	32	1.30588e+08	7.00392e+08	5.94118e+07	0	0	8.81961e+08	0	0	0	0	0	3.70588e+07	0	0	0	9.01961e+06	0	0	0	0	0	0	0	0	0	0	0	0	0	196078	0	196078	0	0	392157	0	0	0	1.56863e+06	0	0	0	0	0	0	0	0
NICU_307_33	307	33	4.39098e+07	6.45564e+08	5.42857e+07	0	300752	6.53835e+08	0	0	0	0	0	5.60902e+07	0	0	0	4.27068e+07	0	0	0	0	0	0	0	0	0	0	0	0	0	0	0	0	0	0	0	0	0	0	150376	0	0	0	0	0	0	150376	0
NICU_307_34	307	34	1.31656e+08	2.46626e+08	1.15828e+08	0	0	5.36564e+08	0	0	0	1.53374e+07	0	2.39264e+07	0	0	0	3.25153e+07	0	0	0	490798	0	0	0	0	0	0	0	0	0	0	0	122699	0	0	0	0	245399	0	0	0	0	0	0	0	0	0	0
NICU_307_36	307	36	281000000	1931000000	172000000	1000000	1000000	2429500000	0	0	1000000	5000000	0	228000000	0	0	0	262500000	0	0	0	0	0	0	0	0	0	0	0	0	0	0	0	1000000	0	0	0	0	1000000	0	2000000	0	0	0	0	0	0	22000000	0
NICU_307_37	307	37	8.9505e+07	8.41188e+08	1.47327e+08	198020	198020	4.9802e+08	0	0	990099	3.76238e+06	0	1.40594e+07	0	0	0	1.12079e+08	0	0	0	0	0	0	0	0	0	0	0	0	0	396040	0	0	0	0	0	0	198020	0	1.58416e+06	0	0	0	0	0	0	1.9802e+06	0
NICU_307_38	307	38	4.57576e+07	3.24343e+08	8.23232e+07	101010	0	5.89091e+08	0	0	101010	1.81818e+06	0	1.83838e+07	0	0	0	4.34343e+07	0	0	0	404040	0	0	0	0	0	0	0	0	0	0	0	0	0	0	0	0	0	0	202020	0	0	0	0	0	0	202020	0
NICU_307_39	307	39	1.10538e+08	6.53118e+08	3.34839e+08	215054	0	1.27892e+09	0	0	215054	3.65591e+06	0	2.60215e+07	0	0	0	6.94624e+07	0	0	0	430108	0	0	0	0	0	0	0	0	0	215054	0	0	0	0	0	0	430108	0	860215	0	0	0	0	0	0	430108	0
NICU_307_40	307	40	1.24598e+08	8.22759e+08	1.36092e+08	0	919540	9.67586e+08	0	0	459770	5.97701e+06	0	9.47126e+07	0	0	0	1.10115e+08	0	0	0	0	0	0	0	0	0	0	0	0	0	0	0	0	0	0	0	0	0	0	919540	0	0	0	0	0	0	2.52874e+06	0
NICU_307_41	307	41	1.12706e+08	604000000	5.70588e+08	0	0	9.76706e+08	0	0	0	0	0	1.06824e+08	0	0	0	2.75294e+07	0	0	0	0	0	0	0	0	0	0	0	0	0	0	0	0	0	0	235294	0	235294	0	705882	0	0	0	0	0	0	0	0
NICU_320_08	320	8	3.08333e+07	0	0	2.47972e+09	4.73056e+08	0	0	0	0	0	0	0	0	0	0	0	0	0	0	0	0	0	0	0	0	0	0	0	0	0	0	0	0	0	0	0	0	0	0	0	0	0	0	0	0	0	0
NICU_320_09	320	9	2.59574e+07	0	0	5.3366e+09	1.08043e+09	0	0	0	0	0	0	0	0	0	0	0	0	0	0	0	0	0	0	0	0	0	0	0	0	0	0	425532	0	0	0	0	0	0	0	0	0	0	0	0	0	0	0
NICU_320_14	320	14	115607	0	0	1.42497e+09	2.69942e+08	0	0	0	0	0	115607	0	0	0	0	0	0	0	0	0	0	0	0	0	0	0	0	0	0	0	0	0	0	0	0	0	0	0	0	0	0	0	0	0	0	0	0
NICU_320_15	320	15	281690	0	0	1.51648e+09	360000000	0	0	0	0	0	0	0	0	0	0	0	0	0	0	0	0	0	0	0	0	0	0	0	0	0	0	0	0	0	0	0	0	0	0	0	0	0	0	0	0	0	0
NICU_320_19	320	19	150000	0	0	646400000	1.3045e+08	0	0	0	0	0	400000	0	0	0	0	0	0	0	0	0	0	0	0	0	0	0	0	0	0	0	0	50000	0	0	0	0	0	0	0	0	0	0	0	0	0	0	0
NICU_320_31	320	31	447585	0	0	2.59199e+08	4.93286e+07	0	0	0	0	23557.1	23557.1	0	0	0	0	0	0	0	0	0	0	0	0	0	0	0	0	0	0	0	0	23557.1	0	0	0	0	0	0	0	0	0	0	0	0	0	0	0
NICU_320_32	320	32	283140	25740	0	3.53874e+08	6.96268e+07	25740	0	0	0	0	51480.1	0	0	25740	0	0	0	0	0	0	0	0	0	0	0	0	0	0	0	0	0	77220.1	0	0	0	0	0	0	0	0	0	0	0	0	0	0	0
NICU_320_33	320	33	1.05932e+06	0	0	5.88136e+08	1.05593e+08	0	0	0	0	0	0	0	0	0	0	0	0	0	0	0	0	0	0	0	0	0	0	0	0	0	0	127119	0	0	0	0	0	0	0	0	0	0	0	0	0	0	0
NICU_320_35	320	35	6.86961e+06	0	0	1.04566e+07	1.60992e+06	0	0	0	0	0	131806	0	0	0	0	0	0	0	0	0	0	0	0	0	0	0	0	0	0	0	0	0	0	0	0	0	0	0	0	0	0	0	0	3138.24	0	0	0
NICU_320_36	320	36	1.07366e+08	0	0	20460.4	10230.2	0	10230.2	0	0	0	20460.4	0	0	0	0	0	0	0	0	0	0	0	0	0	0	0	0	0	0	0	0	122762	0	0	0	0	0	0	0	0	0	0	0	0	0	0	0
NICU_320_37	320	37	1.73406e+08	0	0	21905.8	21905.8	0	0	0	0	0	54764.5	0	0	0	0	0	0	0	0	0	0	0	0	0	0	0	0	0	0	10952.9	0	87623.2	0	0	0	0	0	0	0	0	0	0	0	0	0	0	0
NICU_320_39	320	39	1.24111e+08	0	0	18561.5	9280.74	0	0	0	0	0	27842.2	0	0	9280.74	0	0	0	0	0	0	0	0	0	0	0	0	0	0	0	0	0	185615	0	0	0	0	0	0	0	0	0	0	0	0	0	0	0
NICU_374_03	374	3	6683.22	0	0	0	0	0	0	0	0	0	0	0	0	0	0	0	0	0	0	0	0	0	0	0	0	0	0	0	0	0	0	0	2864.24	0	0	0	0	0	0	0	0	0	0	2864.24	0	0	0
NICU_374_06	374	6	4.59565e+07	0	0	0	3952.57	0	0	0	0	0	86956.5	0	0	0	0	0	0	0	0	0	0	0	0	0	0	0	0	0	0	0	0	47430.8	0	0	0	0	0	0	0	0	0	0	0	0	0	0	0
NICU_374_07	374	7	9.03121e+07	6242.2	12484.4	0	6242.2	0	0	0	0	0	655431	0	0	0	0	0	0	0	0	0	0	0	0	0	0	0	0	0	0	12484.4	0	43695.4	0	0	0	0	0	0	0	0	0	0	0	0	0	0	0
NICU_374_09	374	9	32500000	0	0	4.01037e+08	4.24329e+08	0	0	0	0	426829	121951	0	0	0	0	60975.6	0	0	0	0	0	0	0	0	0	0	0	0	0	0	0	182927	0	0	0	0	0	0	0	0	0	0	0	0	0	0	0
NICU_374_10	374	10	3.40426e+06	0	212766	6.13617e+08	6.13617e+08	0	0	0	0	106383	0	0	0	0	0	0	0	0	0	2.12766e+06	0	0	0	0	0	0	0	0	0	0	0	0	0	0	0	0	0	425532	212766	0	0	0	0	0	0	0	0
NICU_374_19	374	19	582076	0	0	112587	92321.5	0	0	0	0	1125.87	11258.7	0	0	0	0	0	0	0	0	0	0	0	0	0	0	0	0	0	0	0	0	0	0	0	0	0	0	0	1125.87	0	1125.87	0	0	2251.75	2251.75	0	0
NICU_374_21	374	21	266050	8675.53	1927.9	27954.5	19279	963.948	0	0	0	0	15423.2	0	0	0	0	0	0	0	0	0	0	0	0	0	0	0	0	0	0	0	0	0	0	0	0	0	0	0	0	0	0	0	0	0	0	0	0
NICU_374_25	374	25	59171.6	1479.29	0	4437.87	11834.3	0	0	0	0	0	949704	0	0	0	0	4437.87	0	0	0	0	0	0	0	0	0	0	0	0	0	0	0	0	0	0	0	0	0	0	0	0	0	0	0	1479.29	0	0	0
NICU_374_27	374	27	175190	0	1012.66	4050.63	1012.66	0	0	0	0	315949	68860.8	0	0	0	0	19240.5	3037.97	0	0	0	0	0	0	0	0	0	0	0	0	0	0	0	0	0	0	0	0	0	0	0	1012.66	0	0	4050.63	0	0	0
NICU_374_28	374	28	4.50295e+07	0	7374.63	36873.2	22123.9	0	9.73451e+06	0	0	176991	1.59218e+07	7374.63	0	0	0	0	7374.63	0	0	0	0	0	0	0	0	0	0	0	0	22123.9	0	29498.5	0	0	0	0	0	0	0	66371.7	0	0	0	0	0	0	0
NICU_374_32	374	32	1.68421e+08	87719.3	7.54386e+06	2.3886e+08	2.45526e+08	87719.3	1.73596e+08	0	0	263158	1.84211e+06	1.02632e+07	0	0	0	614035	0	0	1.03509e+07	0	0	0	0	0	0	0	0	1.14035e+06	0	438596	0	87719.3	0	0	0	0	0	0	0	701754	0	0	0	0	0	0	0
NICU_374_34	374	34	3750000	250000	245750000	864000000	838750000	0	21500000	0	0	0	0	9750000	0	0	0	750000	0	0	506000000	0	0	0	0	28000000	0	0	0	0	0	0	0	2250000	0	0	0	0	0	0	0	500000	0	0	0	0	0	0	0
NICU_374_35	374	35	2.22222e+07	0	8.05556e+07	5.99815e+08	6.10556e+08	0	1.85185e+06	0	0	185185	0	2.96296e+06	0	0	0	5.74074e+06	0	0	1.88333e+08	0	0	0	0	2.98148e+07	0	0	0	185185	0	0	0	1.11111e+06	0	0	0	0	0	0	0	370370	0	0	0	0	0	0	0
NICU_374_36	374	36	1.37255e+06	0	4.54902e+07	6.6451e+08	6.81176e+08	0	2.27451e+08	0	0	196078	392157	1.33333e+07	0	7.52941e+07	0	3.92157e+06	196078	0	9.19608e+07	0	0	0	0	1.90196e+07	0	0	0	196078	784314	0	0	588235	0	0	196078	0	0	0	196078	588235	0	0	0	0	0	0	0
NICU_374_37	374	37	740741	0	7.40741e+07	1.36889e+09	1.33778e+09	0	7.70741e+08	0	0	3.33333e+06	740741	4.40741e+07	370370	2.42593e+08	0	1.48148e+06	740741	0	370370	0	0	0	0	3.48148e+07	0	0	0	1.48148e+06	2.59259e+06	0	370370	0	0	0	370370	0	0	0	370370	2.59259e+06	0	0	0	0	0	0	0
NICU_374_38	374	38	2.41935e+06	0	2.25806e+07	7.6371e+08	7.40645e+08	0	2.41935e+06	0	0	5.32258e+06	0	1.96774e+08	0	1.56935e+08	0	0	0	0	0	0	0	0	0	0	0	0	0	0	483871	0	645161	0	0	0	967742	0	0	0	161290	806452	0	0	0	0	0	0	0
NICU_374_39	374	39	1250000	0	31250000	7.74643e+08	7.79107e+08	0	1.60714e+06	0	0	3.30357e+07	0	1.07143e+06	0	4.41964e+08	0	0	0	0	0	0	0	0	0	0	0	0	0	0	1.05357e+07	0	178571	0	0	0	0	0	0	0	0	535714	0	0	0	0	0	0	0
NICU_374_40	374	40	6.31579e+06	0	3.63158e+07	2.02421e+09	2.15579e+09	0	3.95789e+08	0	0	9.47368e+06	0	1.65263e+08	0	1.11158e+09	0	0	0	0	0	0	0	0	0	0	0	0	0	0	9.47368e+06	526316	0	0	0	0	526316	0	0	0	0	2.10526e+06	0	0	0	0	0	0	0
NICU_374_41	374	41	1.76471e+06	294118	2.97059e+07	1.07118e+09	1.11882e+09	0	4.83824e+08	0	0	1.47059e+06	0	3.26471e+07	0	1.90882e+08	0	0	0	0	0	0	0	0	0	0	0	0	0	0	7.64706e+06	294118	0	0	0	0	0	0	0	0	1.17647e+06	294118	0	0	0	0	0	0	0
NICU_374_42	374	42	5.83333e+06	0	4.79167e+07	4.20521e+08	421875000	0	1.01458e+08	0	0	1.97917e+06	2.39583e+06	2.04167e+07	0	126875000	0	0	0	0	0	0	0	0	0	104167	0	0	0	104167	1.45833e+06	0	104167	104167	0	0	0	0	0	0	208333	1562500	0	0	0	0	0	0	0
[truncated: 26 more columns]

## Sheet: paired_predictability_scores
lagtime	interac	focal_species	partner_species	settype
0.538462	0	Alternaria	Aureobasidium	3
0.222222	-0.014959	Alternaria	Bifidobacterium	2
0.923077	0	Alternaria	Candida	3
0.692308	0	Alternaria	Cladosporium	3
0.333333	0	Alternaria	Clostridium_sensu_stricto_1	3
0.615385	-0.0121835	Alternaria	Corynebacterium	2
0.444444	0.0149316	Alternaria	Enterobacter	3
0.583333	0.0278716	Alternaria	Enterococcus	3
0.384615	0	Alternaria	Escherichia_Shigella	3
0.384615	0	Alternaria	Filobasidium	3
0.692308	-0.0114824	Alternaria	Klebsiella	2
0.111111	0	Alternaria	Kluyveromyces	3
0.461538	0	Alternaria	Malassezia	3
0.333333	0.0293442	Alternaria	Propionibacterium	3
1	0	Alternaria	Staphylococcus	3
0.384615	-0.0181481	Alternaria	Streptococcus	2
0.181818	-0.019379	Alternaria	Veillonella	2
0.769231	0	Aureobasidium	Alternaria	3
0.333333	0	Aureobasidium	Bifidobacterium	3
1	-0.0147059	Aureobasidium	Candida	2
0.923077	-0.0683052	Aureobasidium	Cladosporium	2
0.416667	-0.0115283	Aureobasidium	Clostridium_sensu_stricto_1	2
0.923077	0.121525	Aureobasidium	Corynebacterium	4
0.444444	-0.0558717	Aureobasidium	Enterobacter	2
0.833333	0.0219873	Aureobasidium	Enterococcus	3
0.692308	0	Aureobasidium	Escherichia_Shigella	3
0.692308	-0.0114976	Aureobasidium	Filobasidium	2
0.769231	0.124191	Aureobasidium	Klebsiella	4
0.111111	-0.128308	Aureobasidium	Kluyveromyces	1
0.692308	0.0372562	Aureobasidium	Malassezia	3
0.583333	-0.0250682	Aureobasidium	Propionibacterium	2
1	0	Aureobasidium	Staphylococcus	3
0.615385	0	Aureobasidium	Streptococcus	3
0.454545	-0.0129891	Aureobasidium	Veillonella	2
0.777778	0.0365403	Bifidobacterium	Alternaria	3
0.666667	0	Bifidobacterium	Aureobasidium	3
0.888889	-0.0150723	Bifidobacterium	Candida	2
0.888889	0	Bifidobacterium	Cladosporium	3
0.5	0	Bifidobacterium	Clostridium_sensu_stricto_1	3
1	0	Bifidobacterium	Corynebacterium	3
0.6	0	Bifidobacterium	Enterobacter	3
0.875	0	Bifidobacterium	Enterococcus	3
0.777778	0	Bifidobacterium	Escherichia_Shigella	3
0.777778	0	Bifidobacterium	Filobasidium	3
1	0	Bifidobacterium	Klebsiella	3
0.714286	-0.0317355	Bifidobacterium	Kluyveromyces	2
0.888889	0.0317758	Bifidobacterium	Malassezia	3
1	0.0109712	Bifidobacterium	Propionibacterium	3
1	0	Bifidobacterium	Staphylococcus	3
0.888889	0	Bifidobacterium	Streptococcus	3
0.625	0	Bifidobacterium	Veillonella	3
0.384615	0	Candida	Alternaria	3
0.153846	0	Candida	Aureobasidium	3
0.111111	0	Candida	Bifidobacterium	3
0.538462	0	Candida	Cladosporium	3
0.166667	0	Candida	Clostridium_sensu_stricto_1	3
0.384615	-0.0112648	Candida	Corynebacterium	2
0.444444	-0.023736	Candida	Enterobacter	2
0.25	0	Candida	Enterococcus	3
0.153846	0	Candida	Escherichia_Shigella	3
0.230769	0	Candida	Filobasidium	3
0.538462	0	Candida	Klebsiella	3
0	0	Candida	Kluyveromyces	3
0.307692	0	Candida	Malassezia	3
0.166667	-0.0103538	Candida	Propionibacterium	2
1	-0.0202966	Candida	Staphylococcus	2
0.0769231	0	Candida	Streptococcus	3
0.0909091	-0.0102042	Candida	Veillonella	2
0.615385	0.0244333	Cladosporium	Alternaria	3
0.307692	-0.0256761	Cladosporium	Aureobasidium	2
0.111111	0.0397311	Cladosporium	Bifidobacterium	3
0.923077	-0.021946	Cladosporium	Candida	2
0.166667	-0.118513	Cladosporium	Clostridium_sensu_stricto_1	1
0.615385	-0.0240017	Cladosporium	Corynebacterium	2
0.444444	0.085762	Cladosporium	Enterobacter	3
0.583333	0.108817	Cladosporium	Enterococcus	4
0.461538	0.0106815	Cladosporium	Escherichia_Shigella	3
0.307692	0	Cladosporium	Filobasidium	3
0.615385	0.120208	Cladosporium	Klebsiella	4
0.111111	0.0293437	Cladosporium	Kluyveromyces	3
0.461538	0	Cladosporium	Malassezia	3
0.333333	-0.0638081	Cladosporium	Propionibacterium	2
1	-0.0222086	Cladosporium	Staphylococcus	2
0.384615	0	Cladosporium	Streptococcus	3
0.272727	0.0528874	Cladosporium	Veillonella	3
0.833333	0	Clostridium_sensu_stricto_1	Alternaria	3
0.75	0	Clostridium_sensu_stricto_1	Aureobasidium	3
0.625	0	Clostridium_sensu_stricto_1	Bifidobacterium	3
0.916667	0	Clostridium_sensu_stricto_1	Candida	3
0.833333	0	Clostridium_sensu_stricto_1	Cladosporium	3
0.916667	0	Clostridium_sensu_stricto_1	Corynebacterium	3
0.666667	0	Clostridium_sensu_stricto_1	Enterobacter	3
1	0	Clostridium_sensu_stricto_1	Enterococcus	3
0.833333	0	Clostridium_sensu_stricto_1	Escherichia_Shigella	3
0.75	0	Clostridium_sensu_stricto_1	Filobasidium	3
0.916667	0	Clostridium_sensu_stricto_1	Klebsiella	3
0.666667	-0.060297	Clostridium_sensu_stricto_1	Kluyveromyces	2
0.75	-0.0169986	Clostridium_sensu_stricto_1	Malassezia	2
0.75	0	Clostridium_sensu_stricto_1	Propionibacterium	3
1	0	Clostridium_sensu_stricto_1	Staphylococcus	3
0.833333	0	Clostridium_sensu_stricto_1	Streptococcus	3
0.7	0	Clostridium_sensu_stricto_1	Veillonella	3
0.692308	0	Corynebacterium	Alternaria	3
0.307692	-0.0289896	Corynebacterium	Aureobasidium	2
0.222222	0	Corynebacterium	Bifidobacterium	3
0.923077	0	Corynebacterium	Candida	3
0.538462	0	Corynebacterium	Cladosporium	3
0.333333	0	Corynebacterium	Clostridium_sensu_stricto_1	3
0.555556	0.0100567	Corynebacterium	Enterobacter	3
0.416667	0	Corynebacterium	Enterococcus	3
0.461538	0	Corynebacterium	Escherichia_Shigella	3
0.307692	0.0189247	Corynebacterium	Filobasidium	3
0.692308	0	Corynebacterium	Klebsiella	3
0	0	Corynebacterium	Kluyveromyces	3
0.538462	0	Corynebacterium	Malassezia	3
0.25	0	Corynebacterium	Propionibacterium	3
1	0	Corynebacterium	Staphylococcus	3
0.230769	0	Corynebacterium	Streptococcus	3
0.0909091	0	Corynebacterium	Veillonella	3
0.777778	0.0385694	Enterobacter	Alternaria	3
0.555556	0	Enterobacter	Aureobasidium	3
0.8	0	Enterobacter	Bifidobacterium	3
0.888889	0.0113434	Enterobacter	Candida	3
0.666667	0	Enterobacter	Cladosporium	3
0.666667	-0.0101705	Enterobacter	Clostridium_sensu_stricto_1	2
0.777778	0.0171076	Enterobacter	Corynebacterium	3
0.777778	0.01309	Enterobacter	Enterococcus	3
0.555556	0.0157039	Enterobacter	Escherichia_Shigella	3
0.444444	0	Enterobacter	Filobasidium	3
0.888889	0	Enterobacter	Klebsiella	3
0.428571	0.0120825	Enterobacter	Kluyveromyces	3
0.444444	0	Enterobacter	Malassezia	3
0.555556	0	Enterobacter	Propionibacterium	3
1	-0.013301	Enterobacter	Staphylococcus	2
0.555556	0	Enterobacter	Streptococcus	3
0.375	0	Enterobacter	Veillonella	3
0.583333	0	Enterococcus	Alternaria	3
0.333333	0.0254107	Enterococcus	Aureobasidium	3
0.25	0.0129509	Enterococcus	Bifidobacterium	3
0.916667	0	Enterococcus	Candida	3
0.583333	0	Enterococcus	Cladosporium	3
0.25	0	Enterococcus	Clostridium_sensu_stricto_1	3
0.75	0	Enterococcus	Corynebacterium	3
0.444444	0	Enterococcus	Enterobacter	3
0.5	0	Enterococcus	Escherichia_Shigella	3
0.416667	0.0256796	Enterococcus	Filobasidium	3
0.583333	0	Enterococcus	Klebsiella	3
0.222222	0	Enterococcus	Kluyveromyces	3
0.583333	0.0393227	Enterococcus	Malassezia	3
0.416667	-0.0186917	Enterococcus	Propionibacterium	2
1	0	Enterococcus	Staphylococcus	3
0.333333	0.0666465	Enterococcus	Streptococcus	3
0.2	0	Enterococcus	Veillonella	3
0.692308	0	Escherichia_Shigella	Alternaria	3
0.384615	-0.011278	Escherichia_Shigella	Aureobasidium	2
0.444444	0	Escherichia_Shigella	Bifidobacterium	3
0.923077	-0.0166854	Escherichia_Shigella	Candida	2
0.615385	-0.012915	Escherichia_Shigella	Cladosporium	2
0.25	0	Escherichia_Shigella	Clostridium_sensu_stricto_1	3
0.923077	-0.0365391	Escherichia_Shigella	Corynebacterium	2
0.555556	0	Escherichia_Shigella	Enterobacter	3
0.75	0	Escherichia_Shigella	Enterococcus	3
0.461538	0.108511	Escherichia_Shigella	Filobasidium	4
0.769231	0.0123669	Escherichia_Shigella	Klebsiella	3
0.222222	-0.0102474	Escherichia_Shigella	Kluyveromyces	2
0.615385	0	Escherichia_Shigella	Malassezia	3
0.416667	0	Escherichia_Shigella	Propionibacterium	3
1	0	Escherichia_Shigella	Staphylococcus	3
0.615385	0.0136877	Escherichia_Shigella	Streptococcus	3
0.272727	0	Escherichia_Shigella	Veillonella	3
0.692308	-0.0473174	Filobasidium	Alternaria	2
0.461538	0.0259003	Filobasidium	Aureobasidium	3
0.222222	-0.0198335	Filobasidium	Bifidobacterium	2
1	-0.0315784	Filobasidium	Candida	2
0.846154	-0.0433422	Filobasidium	Cladosporium	2
0.416667	-0.0735174	Filobasidium	Clostridium_sensu_stricto_1	2
0.692308	-0.0127612	Filobasidium	Corynebacterium	2
0.555556	-0.0229181	Filobasidium	Enterobacter	2
0.833333	0	Filobasidium	Enterococcus	3
0.615385	0.0421905	Filobasidium	Escherichia_Shigella	3
0.538462	0.103736	Filobasidium	Klebsiella	4
0.222222	0.0838862	Filobasidium	Kluyveromyces	3
0.846154	-0.0796582	Filobasidium	Malassezia	2
0.5	0	Filobasidium	Propionibacterium	3
1	0	Filobasidium	Staphylococcus	3
0.461538	0	Filobasidium	Streptococcus	3
0.454545	0	Filobasidium	Veillonella	3
0.538462	0.010892	Klebsiella	Alternaria	3
0.384615	0	Klebsiella	Aureobasidium	3
0.111111	-0.0177371	Klebsiella	Bifidobacterium	2
0.769231	-0.0164203	Klebsiella	Candida	2
0.692308	-0.0380882	Klebsiella	Cladosporium	2
0.25	-0.0324655	Klebsiella	Clostridium_sensu_stricto_1	2
0.538462	0.0771794	Klebsiella	Corynebacterium	3
0.444444	0	Klebsiella	Enterobacter	3
0.583333	-0.0177626	Klebsiella	Enterococcus	2
0.461538	0.0300216	Klebsiella	Escherichia_Shigella	3
0.461538	0.0198619	Klebsiella	Filobasidium	3
0	0.0157102	Klebsiella	Kluyveromyces	3
0.461538	0	Klebsiella	Malassezia	3
0.583333	-0.036076	Klebsiella	Propionibacterium	2
1	0.158481	Klebsiella	Staphylococcus	4
0.461538	0.0324264	Klebsiella	Streptococcus	3
0.272727	0	Klebsiella	Veillonella	3
0.888889	0	Kluyveromyces	Alternaria	3
0.888889	-0.010993	Kluyveromyces	Aureobasidium	2
0.428571	0.01865	Kluyveromyces	Bifidobacterium	3
1	0.013358	Kluyveromyces	Candida	3
0.888889	-0.0323356	Kluyveromyces	Cladosporium	2
0.333333	0.0282655	Kluyveromyces	Clostridium_sensu_stricto_1	3
1	-0.0101479	Kluyveromyces	Corynebacterium	2
0.571429	0	Kluyveromyces	Enterobacter	3
0.777778	0	Kluyveromyces	Enterococcus	3
0.888889	-0.0161252	Kluyveromyces	Escherichia_Shigella	2
0.777778	0.0258868	Kluyveromyces	Filobasidium	3
1	0	Kluyveromyces	Klebsiella	3
0.888889	0	Kluyveromyces	Malassezia	3
0.777778	-0.0227921	Kluyveromyces	Propionibacterium	2
1	0	Kluyveromyces	Staphylococcus	3
0.888889	0.0129135	Kluyveromyces	Streptococcus	3
0.625	-0.0113467	Kluyveromyces	Veillonella	2
0.769231	0.0111591	Malassezia	Alternaria	3
0.538462	0	Malassezia	Aureobasidium	3
0.111111	0	Malassezia	Bifidobacterium	3
0.923077	0	Malassezia	Candida	3
0.769231	0.0155633	Malassezia	Cladosporium	3
0.333333	-0.017223	Malassezia	Clostridium_sensu_stricto_1	2
0.769231	-0.0557412	Malassezia	Corynebacterium	2
0.666667	-0.0163862	Malassezia	Enterobacter	2
0.583333	-0.0217348	Malassezia	Enterococcus	2
0.538462	0	Malassezia	Escherichia_Shigella	3
0.307692	-0.0128559	Malassezia	Filobasidium	2
0.615385	-0.0152156	Malassezia	Klebsiella	2
0.111111	0	Malassezia	Kluyveromyces	3
0.333333	0.012109	Malassezia	Propionibacterium	3
1	0	Malassezia	Staphylococcus	3
0.384615	-0.011513	Malassezia	Streptococcus	2
0.272727	-0.0143914	Malassezia	Veillonella	2
0.75	0	Propionibacterium	Alternaria	3
0.583333	0	Propionibacterium	Aureobasidium	3
0.25	-0.0854678	Propionibacterium	Bifidobacterium	2
0.916667	0.0175717	Propionibacterium	Candida	3
0.75	0	Propionibacterium	Cladosporium	3
0.416667	0.0250079	Propionibacterium	Clostridium_sensu_stricto_1	3
0.833333	0	Propionibacterium	Corynebacterium	3
0.777778	0.0309231	Propionibacterium	Enterobacter	3
0.916667	0.213529	Propionibacterium	Enterococcus	4
0.666667	-0.0386465	Propionibacterium	Escherichia_Shigella	2
0.666667	0.111766	Propionibacterium	Filobasidium	4
0.666667	0.011252	Propionibacterium	Klebsiella	3
0.222222	-0.373207	Propionibacterium	Kluyveromyces	1
0.75	0.0419688	Propionibacterium	Malassezia	3
1	0.287965	Propionibacterium	Staphylococcus	4
0.583333	0.242264	Propionibacterium	Streptococcus	4
0.3	-0.0336325	Propionibacterium	Veillonella	2
0.307692	0	Staphylococcus	Alternaria	3
0.153846	0	Staphylococcus	Aureobasidium	3
0.111111	0	Staphylococcus	Bifidobacterium	3
0.692308	0	Staphylococcus	Candida	3
0.461538	0	Staphylococcus	Cladosporium	3
0.166667	0	Staphylococcus	Clostridium_sensu_stricto_1	3
0.307692	0	Staphylococcus	Corynebacterium	3
0.444444	0	Staphylococcus	Enterobacter	3
0.25	0	Staphylococcus	Enterococcus	3
0.153846	0	Staphylococcus	Escherichia_Shigella	3
0.153846	0	Staphylococcus	Filobasidium	3
0.538462	-0.0126795	Staphylococcus	Klebsiella	2
0	0	Staphylococcus	Kluyveromyces	3
0.230769	0	Staphylococcus	Malassezia	3
0.166667	0	Staphylococcus	Propionibacterium	3
0.0769231	0	Staphylococcus	Streptococcus	3
0.0909091	0	Staphylococcus	Veillonella	3
0.846154	0	Streptococcus	Alternaria	3
0.538462	0	Streptococcus	Aureobasidium	3
0.222222	0	Streptococcus	Bifidobacterium	3
0.923077	0	Streptococcus	Candida	3
0.692308	0	Streptococcus	Cladosporium	3
0.333333	0.0299156	Streptococcus	Clostridium_sensu_stricto_1	3
0.923077	0	Streptococcus	Corynebacterium	3
0.555556	0	Streptococcus	Enterobacter	3
0.916667	0	Streptococcus	Enterococcus	3
0.692308	0	Streptococcus	Escherichia_Shigella	3
0.538462	0	Streptococcus	Filobasidium	3
0.846154	0	Streptococcus	Klebsiella	3
0.222222	-0.0218581	Streptococcus	Kluyveromyces	2
0.692308	0.0352942	Streptococcus	Malassezia	3
0.666667	-0.0101575	Streptococcus	Propionibacterium	2
1	0	Streptococcus	Staphylococcus	3
0.363636	0	Streptococcus	Veillonella	3
0.909091	-0.0138219	Veillonella	Alternaria	2
0.636364	0.0168822	Veillonella	Aureobasidium	3
0.5	0	Veillonella	Bifidobacterium	3
1	-0.0222755	Veillonella	Candida	2
0.909091	0	Veillonella	Cladosporium	3
0.5	-0.023885	Veillonella	Clostridium_sensu_stricto_1	2
0.909091	0	Veillonella	Corynebacterium	3
0.625	0	Veillonella	Enterobacter	3
0.8	0	Veillonella	Enterococcus	3
0.727273	0	Veillonella	Escherichia_Shigella	3
0.636364	-0.0103558	Veillonella	Filobasidium	2
0.818182	0	Veillonella	Klebsiella	3
0.375	0	Veillonella	Kluyveromyces	3
0.818182	0.0171484	Veillonella	Malassezia	3
0.7	0	Veillonella	Propionibacterium	3
1	0.0215903	Veillonella	Staphylococcus	3
0.818182	0	Veillonella	Streptococcus	3

## Sheet: microbiome_interactions
Unnamed: 0	Alternaria	Aureobasidium	Bifidobacterium	Candida	Cladosporium	Clostridium_sensu_stricto_1	Corynebacterium	Enterobacter	Enterococcus	Escherichia_Shigella	Filobasidium	Klebsiella	Kluyveromyces	Malassezia	Propionibacterium	Staphylococcus	Streptococcus	Veillonella
Alternaria	0	0	-0.014959	0	0	0	-0.0121835	0.0149316	0.0278716	0	0	-0.0114824	0	0	0.0293442	0	-0.0181481	-0.019379
Aureobasidium	0	0	0	-0.0147059	-0.0683052	-0.0115283	0.121525	-0.0558717	0.0219873	0	-0.0114976	0.124191	-0.128308	0.0372562	-0.0250682	0	0	-0.0129891
Bifidobacterium	0.0365403	0	0	-0.0150723	0	0	0	0	0	0	0	0	-0.0317355	0.0317758	0.0109712	0	0	0
Candida	0	0	0	0	0	0	-0.0112648	-0.023736	0	0	0	0	0	0	-0.0103538	-0.0202966	0	-0.0102042
Cladosporium	0.0244333	-0.0256761	0.0397311	-0.021946	-0.05357	-0.118513	-0.0240017	0.085762	0.108817	0.0106815	0	0.120208	0.0293437	0	-0.0638081	-0.0222086	0	0.0528874
Clostridium_sensu_stricto_1	0	0	0	0	0	0	0	0	0	0	0	0	-0.060297	-0.0169986	0	0	0	0
Corynebacterium	0	-0.0289896	0	0	0	0	0	0.0100567	0	0	0.0189247	0	0	0	0	0	0	0
Enterobacter	0.0385694	0	0	0.0113434	0	-0.0101705	0.0171076	0	0.01309	0.0157039	0	0	0.0120825	0	0	-0.013301	0	0
Enterococcus	0	0.0254107	0.0129509	0	0	0	0	0	0	0	0.0256796	0	0	0.0393227	-0.0186917	0	0.0666465	0
Escherichia_Shigella	0	-0.011278	0	-0.0166854	-0.012915	0	-0.0365391	0	0	0	0.108511	0.0123669	-0.0102474	0	0	0	0.0136877	0
Filobasidium	-0.0473174	0.0259003	-0.0198335	-0.0315784	-0.0433422	-0.0735174	-0.0127612	-0.0229181		0.0421905	-0.0515801	0.103736	0.0838862	-0.0796582	0	0	0	0
Klebsiella	0.010892	0	-0.0177371	-0.0164203	-0.0380882	-0.0324655	0.0771794	0	-0.0177626	0.0300216	0.0198619	-0.01966	0.0157102	0	-0.036076	0.158481	0.0324264	0
Kluyveromyces	0	-0.010993	0.01865	0.013358	-0.0323356	0.0282655	-0.0101479	0	0	-0.0161252	0.0258868	0	0.0185428	0	-0.0227921	0	0.0129135	-0.0113467
Malassezia	0.0111591	0	0	0	0.0155633	-0.017223	-0.0557412	-0.0163862	-0.0217348	0	-0.0128559	-0.0152156	0	0	0.012109	0	-0.011513	-0.0143914
Propionibacterium	0	0	-0.0854678	0.0175717	0	0.0250079	0	0.0309231	0.213529	-0.0386465	0.111766	0.011252	-0.373207	0.0419688	-0.083695	0.287965	0.242264	-0.0336325
Staphylococcus	0	0	0	0	0	0	0	0	0	0	0	-0.0126795	0	0	0	0	0	0
Streptococcus	0	0	0	0	0	0.0299156	0	0	0	0	0	0	-0.0218581	0.0352942	-0.0101575	0	0	0
Veillonella	-0.0138219	0.0168822	0	-0.0222755	0	-0.023885	0	0		0	-0.0103558	0	0	0.0171484	0	0.0215903	0	0

## Sheet: arrival_times
	my_mean	my_std
Staphylococcus	5.46154	2.8465
Candida	6.69231	4.19095
Corynebacterium	8.53846	3.15213
Klebsiella	8.61538	4.61047
Enterococcus	8.66667	4.39697
Cladosporium	9.30769	6.42112
Alternaria	9.92308	9.26878
Malassezia	10.3846	5.48541
Escherichia-Shigella	12.1538	7.90407
Streptococcus	12.6154	7.12435
Propionibacterium	13.8333	8.5049
Enterobacter	13.8889	12.4744
Filobasidium	14.0769	9.50843
Aureobasidium	15.6923	10.2338
Veillonella	17.7273	10.937
Clostridium sensu stricto 1	19.25	11.4584
Kluyveromyces	20.6667	6.80074
Bifidobacterium	22.6667	10.1119
